# Supplementary material for: Bulk-cusp microstructure for controllable multi-directional liquid spreading
Source: Nat Commun. 2026 Jan 8;17:1519. doi: 10.1038/s41467-025-68237-8 (PMC12913607; doi:10.1038/s41467-025-68237-8)
Supplement: Supplementary file 14 — Source Data [file 41467_2025_68237_MOESM14_ESM.xlsx]

## Sheet: Fig. 1
Fig. 1g
	Ref.16	Ref.23	Ref.14	Ref.30	Ref.34	This work
Multidirectional capability	No	No	No	Yes	Yes	Yes
Structural simplicity	No	No	Yes	No	Yes	Yes
Liquid diversity	No	Yes	Yes	Yes	Yes	Yes
Self-driven feasibility	Yes	Yes	Yes	No	No	Yes
Application validation	No	Yes	Yes	Yes	Yes	Yes
Ref.16	Chen H.W., et al. Continuous directional water transport on the peristome surface of Nepenthes alata. Nature 532, 85-+ (2016).
Ref.23	Yang L., et al. Selective directional liquid transport on shoot surfaces of Crassula muscosa. Science 384, 1344-1349 (2024).
Ref.14	Liu Y., et al. Bionic Jaw-Like Micro One-Way Valve for Rapid and Long-Distance Water Droplet Unidirectional Spreading. Nano Lett. 23, 5696-5704 (2023).
Ref.30	Sun S.Q., et al. In Situ Multi-Directional Liquid Manipulation Enabled by 3D Asymmetric Fang-Structured Surface. Adv. Mater. 36, 2407034 (2024).
Ref.34	Miao J.Q., et al. Natural Cilia and Pine Needles Combinedly Inspired Asymmetric Pillar Actuators for All-Space Liquid Transport and Self-Regulated Robotic Locomotion. ACS Appl. Mater. Interfaces 14, 50296-50307 (2022).

## Sheet: Fig. 2
Fig. 2f												Fig. 2g
Spreading direction	C-pining		C-mode I		C-mode II		C-mode III		C-mode IV			Spreading direction	Velocity (mm/s)
	L/R	Error bar	L/R	Error bar	L/R	Error bar	L/R	Error bar	L/R	Error bar			C-pining	C-mode I	C-mode II	C-mode III	C-mode IV
x-	1.31	0.089	1.02	0.052	1.04	0.071	2.48	0.088	2.6	0.085		x-	1.34	1.35	1.31	13.9	13.89
x+	1.31	0.089	1.06	0.063	3.15	0.059	2.5	0.075	2.55	0.073		x+	1.38	1.34	20.79	13.93	13.58
y+	1.37	0.063	4.46	0.088	3.12	0.096	3.23	0.089	2.53	0.075		y+	1.36	26.45	20.48	16.93	13.65
y-	1.37	0.127	1.18	0.075	1.05	0.072	1.04	0.063	2.75	0.088		y-	1.39	1.29	1.31	1.42	13.81
Fig. 2h												Fig. 2i
Spreading direction	L/R			Spreading direction	L/R			Spreading direction	L/R				Cross-cusp		Square-cusp
	C-pining	S-pining			C-mode I	S-mode I			C-mode II	S-mode II			Anisotropy factor K	Error bar	Anisotropy factor K	Error bar
x+	1.31	1.3		x+	1.06	1.36		x+	3.15	2.07		Pining	1.34	0.092	1.2	0.073
45°	1.51	1.26		45°	1.18	1.38		45°	3.22	2.17		Mode I	4.11	0.069	1.42	0.079
y+	1.37	1.15		y+	4.46	1.82		y+	3.12	2.15		Mode II	3.01	0.075	1.67	0.078
135°	1.54	1.24		135°	1.38	1.4		135°	1.31	2.1		Mode III	2.63	0.079	1.33	0.081
x-	1.31	1.09		x-	1.06	1.25		x-	1.04	1.32		Mode IV	2.61	0.08	1.36	0.074
225°	1.47	1.27		225°	1.07	1.25		225°	1.06	1.32
y-	1.37	1.27		y-	1.18	1.24		y-	1.05	1.21
315°	1.52	1.25		315°	1.04	1.26		315°	1.13	1.42
												Fig. 2j
Spreading direction	L/R			Spreading direction	L/R								Cross-cusp		Square-cusp
	C-mode III	S-mode III			C-mode IV	S-mode IV							Equivalent radius R′ / (mm)	Error bar	Equivalent radius R′ / (mm)	Error bar
x+	2.5	1.48		x+	2.55	1.39						Pining	1.47	0.258	1.13	0.201
45°	2.66	1.63		45°	2.65	1.41						Mode I	1.92	0.294	1.63	0.222
y+	3.23	1.75		y+	2.53	1.37						Mode II	2.41	0.367	1.7	0.199
135°	2.69	1.62		135°	2.58	1.39						Mode III	2.54	0.332	1.29	0.234
x-	2.48	1.37		x-	2.6	1.36						Mode IV	2.9	0.394	1.14	0.265
225°	1.09	1.08		225°	2.63	1.38
y-	1.04	1.16		y-	2.75	1.3
315°	1.1	1.1		315°	2.62	1.37

## Sheet: Fig. 3
Fig. 3d
θ (°)	α-β (°)
0	50.0709
0.125	50.0708
0.25	50.0706
0.375	50.0702
0.5	50.0697
0.625	50.069
0.75	50.0682
0.875	50.0673
1	50.0662
1.125	50.0649
1.25	50.0635
1.375	50.0619
1.5	50.0602
1.625	50.0583
1.75	50.0564
1.875	50.0542
2	50.0519
2.125	50.0494
2.25	50.0468
2.375	50.0441
2.5	50.0412
2.625	50.0382
2.75	50.035
2.875	50.0316
3	50.0281
3.125	50.0245
3.25	50.0207
3.375	50.0168
3.5	50.0127
3.625	50.0084
3.75	50.004
3.875	49.9995
4	49.9948
4.125	49.99
4.25	49.985
4.375	49.9799
4.5	49.9746
4.625	49.9692
4.75	49.9636
4.875	49.9579
5	49.952
5.125	49.946
5.25	49.9398
5.375	49.9334
5.5	49.927
5.625	49.9203
5.75	49.9136
5.875	49.9066
6	49.8995
6.125	49.8923
6.25	49.8849
6.375	49.8774
6.5	49.8697
6.625	49.8619
6.75	49.8539
6.875	49.8458
7	49.8375
7.125	49.8291
7.25	49.8205
7.375	49.8118
7.5	49.8029
7.625	49.7938
7.75	49.7846
7.875	49.7753
8	49.7658
8.125	49.7562
8.25	49.7464
8.375	49.7364
8.5	49.7263
8.625	49.7161
8.75	49.7057
8.875	49.6951
9	49.6844
9.125	49.6736
9.25	49.6626
9.375	49.6514
9.5	49.6401
9.625	49.6286
9.75	49.617
9.875	49.6052
10	49.5933
10.125	49.5812
10.25	49.569
10.375	49.5566
10.5	49.544
10.625	49.5314
10.75	49.5185
10.875	49.5055
11	49.4923
11.125	49.479
11.25	49.4656
11.375	49.4519
11.5	49.4382
11.625	49.4242
11.75	49.4102
11.875	49.3959
12	49.3815
12.125	49.367
12.25	49.3523
12.375	49.3374
12.5	49.3224
12.625	49.3072
12.75	49.2919
12.875	49.2764
13	49.2608
13.125	49.245
13.25	49.229
13.375	49.2129
13.5	49.1966
13.625	49.1802
13.75	49.1636
13.875	49.1469
14	49.13
14.125	49.1129
14.25	49.0957
14.375	49.0783
14.5	49.0608
14.625	49.0431
14.75	49.0252
14.875	49.0072
15	48.9891
15.125	48.9707
15.25	48.9522
15.375	48.9336
15.5	48.9148
15.625	48.8958
15.75	48.8767
15.875	48.8574
16	48.838
16.125	48.8184
16.25	48.7986
16.375	48.7787
16.5	48.7586
16.625	48.7383
16.75	48.7179
16.875	48.6973
17	48.6766
17.125	48.6557
17.25	48.6346
17.375	48.6134
17.5	48.592
17.625	48.5705
17.75	48.5487
17.875	48.5269
18	48.5048
18.125	48.4826
18.25	48.4602
18.375	48.4377
18.5	48.415
18.625	48.3921
18.75	48.3691
18.875	48.3459
19	48.3225
19.125	48.299
19.25	48.2753
19.375	48.2514
19.5	48.2274
19.625	48.2032
19.75	48.1789
19.875	48.1543
20	48.1296
20.125	48.1048
20.25	48.0797
20.375	48.0545
20.5	48.0292
20.625	48.0036
20.75	47.9779
20.875	47.9521
21	47.926
21.125	47.8998
21.25	47.8734
21.375	47.8469
21.5	47.8201
21.625	47.7932
21.75	47.7662
21.875	47.7389
22	47.7115
22.125	47.6839
22.25	47.6562
22.375	47.6283
22.5	47.6002
22.625	47.5719
22.75	47.5434
22.875	47.5148
23	47.486
23.125	47.4571
23.25	47.4279
23.375	47.3986
23.5	47.3691
23.625	47.3395
23.75	47.3096
23.875	47.2796
24	47.2494
24.125	47.219
24.25	47.1885
24.375	47.1578
24.5	47.1269
24.625	47.0958
24.75	47.0645
24.875	47.0331
25	47.0015
25.125	46.9697
25.25	46.9377
25.375	46.9056
25.5	46.8733
25.625	46.8408
25.75	46.8081
25.875	46.7752
26	46.7422
26.125	46.7089
26.25	46.6755
26.375	46.6419
26.5	46.6082
26.625	46.5742
26.75	46.5401
26.875	46.5057
27	46.4712
27.125	46.4365
27.25	46.4017
27.375	46.3666
27.5	46.3314
27.625	46.2959
27.75	46.2603
27.875	46.2245
28	46.1885
28.125	46.1524
28.25	46.116
28.375	46.0795
28.5	46.0427
28.625	46.0058
28.75	45.9687
28.875	45.9314
29	45.8939
29.125	45.8563
29.25	45.8184
29.375	45.7804
29.5	45.7421
29.625	45.7037
29.75	45.6651
29.875	45.6263
30	45.5873
30.125	45.5481
30.25	45.5087
30.375	45.4691
30.5	45.4293
30.625	45.3894
30.75	45.3492
30.875	45.3088
31	45.2683
31.125	45.2275
31.25	45.1866
31.375	45.1455
31.5	45.1041
31.625	45.0626
31.75	45.0209
31.875	44.979
32	44.9369
32.125	44.8945
32.25	44.852
32.375	44.8093
32.5	44.7664
32.625	44.7233
32.75	44.68
32.875	44.6365
33	44.5928
33.125	44.5489
33.25	44.5048
33.375	44.4605
33.5	44.4159
33.625	44.3712
33.75	44.3263
33.875	44.2812
34	44.2359
34.125	44.1903
34.25	44.1446
34.375	44.0987
34.5	44.0525
34.625	44.0062
34.75	43.9596
34.875	43.9129
35	43.8659
35.125	43.8187
35.25	43.7713
35.375	43.7238
35.5	43.676
35.625	43.628
35.75	43.5797
35.875	43.5313
36	43.4827
36.125	43.4338
36.25	43.3848
36.375	43.3355
36.5	43.2861
36.625	43.2364
36.75	43.1865
36.875	43.1364
37	43.086
37.125	43.0355
37.25	42.9847
37.375	42.9338
37.5	42.8826
37.625	42.8312
37.75	42.7796
37.875	42.7278
38	42.6757
38.125	42.6235
38.25	42.571
38.375	42.5183
38.5	42.4654
38.625	42.4123
38.75	42.3589
38.875	42.3053
39	42.2515
39.125	42.1975
39.25	42.1433
39.375	42.0889
39.5	42.0342
39.625	41.9793
39.75	41.9242
39.875	41.8688
40	41.8133
40.125	41.7575
40.25	41.7015
40.375	41.6452
40.5	41.5888
40.625	41.5321
40.75	41.4752
40.875	41.4181
41	41.3607
41.125	41.3031
41.25	41.2453
41.375	41.1872
41.5	41.129
41.625	41.0705
41.75	41.0117
41.875	40.9528
42	40.8936
42.125	40.8342
42.25	40.7745
42.375	40.7146
42.5	40.6545
42.625	40.5942
42.75	40.5336
42.875	40.4728
43	40.4117
43.125	40.3505
43.25	40.2889
43.375	40.2272
43.5	40.1652
43.625	40.103
43.75	40.0406
43.875	39.9779
44	39.9149
44.125	39.8518
44.25	39.7884
44.375	39.7247
44.5	39.6609
44.625	39.5967
44.75	39.5324
44.875	39.4678
45	39.4029
45.125	39.3379
45.25	39.2726
45.375	39.207
45.5	39.1412
45.625	39.0752
45.75	39.0089
45.875	38.9423
46	38.8756
46.125	38.8086
46.25	38.7413
46.375	38.6738
46.5	38.6061
46.625	38.5381
46.75	38.4698
46.875	38.4013
47	38.3326
47.125	38.2636
47.25	38.1944
47.375	38.1249
47.5	38.0552
47.625	37.9852
47.75	37.915
47.875	37.8445
48	37.7738
48.125	37.7028
48.25	37.6316
48.375	37.5601
48.5	37.4884
48.625	37.4164
48.75	37.3442
48.875	37.2717
49	37.199
49.125	37.126
49.25	37.0528
49.375	36.9793
49.5	36.9055
49.625	36.8315
49.75	36.7572
49.875	36.6827
50	36.608
50.125	36.5329
50.25	36.4576
50.375	36.3821
50.5	36.3063
50.625	36.2302
50.75	36.1539
50.875	36.0774
51	36.0005
51.125	35.9234
51.25	35.8461
51.375	35.7685
51.5	35.6906
51.625	35.6125
51.75	35.5341
51.875	35.4554
52	35.3765
52.125	35.2973
52.25	35.2179
52.375	35.1382
52.5	35.0582
52.625	34.978
52.75	34.8975
52.875	34.8167
53	34.7357
53.125	34.6544
53.25	34.5729
53.375	34.4911
53.5	34.409
53.625	34.3266
53.75	34.244
53.875	34.1612
54	34.078
54.125	33.9946
54.25	33.9109
54.375	33.827
54.5	33.7428
54.625	33.6583
54.75	33.5735
54.875	33.4885
55	33.4033
55.125	33.3177
55.25	33.2319
55.375	33.1458
55.5	33.0594
55.625	32.9728
55.75	32.8859
55.875	32.7987
56	32.7113
56.125	32.6236
56.25	32.5356
56.375	32.4474
56.5	32.3588
56.625	32.2701
56.75	32.181
56.875	32.0917
57	32.002
57.125	31.9122
57.25	31.822
57.375	31.7316
57.5	31.6409
57.625	31.5499
57.75	31.4587
57.875	31.3672
58	31.2754
58.125	31.1834
58.25	31.091
58.375	30.9984
58.5	30.9055
58.625	30.8124
58.75	30.719
58.875	30.6253
59	30.5313
59.125	30.437
59.25	30.3425
59.375	30.2477
59.5	30.1527
59.625	30.0573
59.75	29.9617
59.875	29.8658
60	29.7696
60.125	29.6732
60.25	29.5765
60.375	29.4795
60.5	29.3823
60.625	29.2847
60.75	29.1869
60.875	29.0888
61	28.9905
61.125	28.8919
61.25	28.793
61.375	28.6938
61.5	28.5943
61.625	28.4946
61.75	28.3946
61.875	28.2943
62	28.1938
62.125	28.0929
62.25	27.9919
62.375	27.8905
62.5	27.7889
62.625	27.6869
62.75	27.5847
62.875	27.4823
63	27.3796
63.125	27.2766
63.25	27.1733
63.375	27.0697
63.5	26.9659
63.625	26.8618
63.75	26.7575
63.875	26.6528
64	26.5479
64.125	26.4427
64.25	26.3373
64.375	26.2316
64.5	26.1256
64.625	26.0193
64.75	25.9128
64.875	25.806
65	25.6989
65.125	25.5916
65.25	25.484
65.375	25.3761
65.5	25.268
65.625	25.1596
65.75	25.0509
65.875	24.942
66	24.8328
66.125	24.7233
66.25	24.6135
66.375	24.5035
66.5	24.3933
66.625	24.2827
66.75	24.1719
66.875	24.0609
67	23.9495
67.125	23.8379
67.25	23.7261
67.375	23.614
67.5	23.5016
67.625	23.389
67.75	23.2761
67.875	23.1629
68	23.0495
68.125	22.9358
68.25	22.8219
68.375	22.7077
68.5	22.5933
68.625	22.4786
68.75	22.3636
68.875	22.2484
69	22.1329
69.125	22.0172
69.25	21.9012
69.375	21.785
69.5	21.6685
69.625	21.5518
69.75	21.4348
69.875	21.3176
70	21.2001
70.125	21.0824
70.25	20.9644
70.375	20.8461
70.5	20.7277
70.625	20.609
70.75	20.49
70.875	20.3708
71	20.2513
71.125	20.1316
71.25	20.0117
71.375	19.8915
71.5	19.7711
71.625	19.6504
71.75	19.5295
71.875	19.4084
72	19.287
72.125	19.1654
72.25	19.0436
72.375	18.9215
72.5	18.7992
72.625	18.6767
72.75	18.5539
72.875	18.4309
73	18.3077
73.125	18.1842
73.25	18.0605
73.375	17.9366
73.5	17.8125
73.625	17.6881
73.75	17.5635
73.875	17.4387
74	17.3137
74.125	17.1884
74.25	17.063
74.375	16.9373
74.5	16.8114
74.625	16.6853
74.75	16.5589
74.875	16.4324
75	16.3056
75.125	16.1787
75.25	16.0515
75.375	15.9241
75.5	15.7965
75.625	15.6687
75.75	15.5407
75.875	15.4125
76	15.2841
76.125	15.1555
76.25	15.0267
76.375	14.8977
76.5	14.7685
76.625	14.6391
76.75	14.5095
76.875	14.3797
77	14.2497
77.125	14.1196
77.25	13.9892
77.375	13.8587
77.5	13.7279
77.625	13.597
77.75	13.4659
77.875	13.3346
78	13.2032
78.125	13.0715
78.25	12.9397
78.375	12.8077
78.5	12.6756
78.625	12.5432
78.75	12.4107
78.875	12.278
79	12.1452
79.125	12.0122
79.25	11.879
79.375	11.7456
79.5	11.6121
79.625	11.4785
79.75	11.3446
79.875	11.2106
80	11.0765
80.125	10.9422
80.25	10.8078
80.375	10.6732
80.5	10.5384
80.625	10.4035
80.75	10.2685
80.875	10.1333
81	9.99796
81.125	9.86249
81.25	9.72689
81.375	9.59114
81.5	9.45526
81.625	9.31925
81.75	9.18311
81.875	9.04683
82	8.91043
82.125	8.7739
82.25	8.63724
82.375	8.50046
82.5	8.36356
82.625	8.22654
82.75	8.0894
82.875	7.95215
83	7.81478
83.125	7.6773
83.25	7.53971
83.375	7.40202
83.5	7.26421
83.625	7.1263
83.75	6.98829
83.875	6.85018
84	6.71196
84.125	6.57365
84.25	6.43525
84.375	6.29675
84.5	6.15816
84.625	6.01948
84.75	5.88072
84.875	5.74187
85	5.60293
85.125	5.46391
85.25	5.32482
85.375	5.18564
85.5	5.04639
85.625	4.90707
85.75	4.76768
85.875	4.62821
86	4.48868
86.125	4.34908
86.25	4.20942
86.375	4.06969
86.5	3.92991
86.625	3.79007
86.75	3.65017
86.875	3.51022
87	3.37022
87.125	3.23016
87.25	3.09006
87.375	2.94992
87.5	2.80973
87.625	2.6695
87.75	2.52923
87.875	2.38892
88	2.24858
88.125	2.10821
88.25	1.9678
88.375	1.82736
88.5	1.6869
88.625	1.54641
88.75	1.4059
88.875	1.26537
89	1.12482
89.125	0.98426
89.25	0.84368
89.375	0.70308
89.5	0.56248
89.625	0.42187
89.75	0.28125
89.875	0.14063
90	0

## Sheet: Fig. 4
Fig. 4b									Fig. 4c					Fig. 4f					Fig. 4g
Bare surface			Surface with cross microstructure			Surface with cross-cusp microstructure			Time (s)	Coefficient of friction				Time (s)	Average temperature (℃)				Time (s)	Average temperature (℃)
x (μm)	Wear depth (μm)		x (μm)	Wear depth (μm)		x (μm)	Wear depth (μm)			Bare	With cross microstructure	With cross-cusp microstructure			Bare surface	Surface with square microstructure	Surface with square-cusp microstructure			Bare surface	Surface with square microstructure	Surface with square-cusp microstructure
0	0.89572		0	-0.78011		0	0.25959		0	0	0	0		0	47.9639	48.0129	48.2914		0	49.8492	49.5618	49.1917
0.645	0.89873		0.645	-0.6998		0.645	0.25794		20	0.15163	0.16498	0.1573		2	47.9428	47.9873	48.1274		10	48.3367	47.1132	45.2452
1.29	1.01019		1.29	-0.79566		1.29	0.23731		40	0.17456	0.17915	0.16994		4	47.6382	47.7125	47.9687		20	47.1197	45.5368	41.3401
1.935	1.07556		1.935	-0.78601		1.935	0.18986		60	0.17826	0.17994	0.18172		6	47.4265	47.5668	47.2986		30	46.3497	43.2576	35.3047
2.58	1.08369		2.58	-0.80316		2.58	0.12689		80	0.18979	0.18047	0.19328		8	47.4255	47.3184	47.0115		40	44.2105	41.0671	30.1577
3.225	1.07454		3.225	-0.71388		3.225	0.09359		100	0.18594	0.19032	0.19403		10	47.356	47.0247	46.619		50	43.3037	34.4739	28.3059
3.87	1.04587		3.87	-0.58096		3.87	0.07791		120	0.18873	0.19826	0.18956		12	47.3705	46.8694	45.8698		60	42.7053	36.2741	27.971
4.515	0.99734		4.515	-0.49918		4.515	0.1052		140	0.19383	0.20541	0.19224		14	47.5176	46.5331	44.7032		70	43.9987	35.8613	26.1996
5.16	0.8947		5.16	-0.52214		5.16	0.12765		160	0.19746	0.20144	0.18755		16	47.5185	46.2228	43.7243		80	42.9355	33.9826	25.3564
5.805	0.74371		5.805	-0.59613		5.805	0.12765		180	0.20387	0.20983	0.18717		18	47.5763	46.0571	42.6026		90	42.7222	36.2569	26.4487
6.45	0.68193		6.45	-0.71836		6.45	0.12122		200	0.20621	0.21628	0.19481		20	47.6522	45.7365	41.1002		100	41.5679	34.8425	24.1603
7.095	0.6702		7.095	-0.77327		7.095	0.0489		220	0.212	0.21343	0.18365		22	47.6169	45.3671	39.2856		110	42.7946	33.7641	25.3041
7.74	0.7068		7.74	-0.78972		7.74	-0.02426		240	0.21757	0.21452	0.18719		24	47.5998	44.9153	38.3912		120	42.2293	35.9942	27.6766
8.385	0.74763		8.385	-0.48915		8.385	-0.13268		260	0.21889	0.22367	0.18737		26	47.6057	44.1625	35.7377		130	41.9582	36.7741	24.0603
9.03	0.80174		9.03	-0.12387		9.03	-0.14016		280	0.21414	0.22546	0.19353		28	47.6031	43.5469	34.9888		140	40.9081	34.5628	25.0319
9.675	0.87665		9.675	0.07571		9.675	-0.12814		300	0.21678	0.21973	0.18731		30	47.6203	43.0286	33.5338		150	42.895	33.1572	26.4889
10.32	0.96683		10.32	0.11246		10.32	-0.05528		320	0.21645	0.22468	0.19306		32	47.5377	42.7741	32.2327		160	42.8142	36.3844	24.7238
10.965	1.03103		10.965	0.10656		10.965	0.00963		340	0.21908	0.21733	0.18891		34	47.5483	42.5619	31.8349		170	42.7369	34.7615	25.0002
11.61	1.05481		11.61	0.05315		11.61	0.02287		360	0.22855	0.23127	0.18496		36	47.5061	42.3067	31.4708		180	42.2181	35.8617	27.0996
12.255	1.06013		12.255	-0.05118		12.255	0.03593		380	0.22386	0.23459	0.19462		38	47.5119	42.0498	30.1109		190	41.2446	33.2674	24.0343
12.9	1.04561		12.9	-0.2741		12.9	0.04562		400	0.23968	0.23675	0.19127		40	47.4857	41.4347	29.91		200	42.7539	33.0795	25.3398
13.545	1.01103		13.545	-0.51846		13.545	0.10279		420	0.24947	0.23994	0.20078		42	47.4383	41.1126	29.1633		210	42.7044	33.9614	25.8645
14.19	0.97372		14.19	-0.5861		14.19	0.20193		440	0.25693	0.24836	0.19611		44	47.3904	40.8452	28.5742		220	42.8791	34.8732	23.7284
14.835	0.96569		14.835	-0.58196		14.835	0.30991		460	0.25916	0.24816	0.19704		46	47.3295	40.6429	27.9352		230	42.8136	35.1318	25.0511
15.48	0.98661		15.48	-0.53058		15.48	0.36525		480	0.26204	0.25311	0.20549		48	47.2955	40.4137	27.3246		240	41.1232	33.9443	27.0481
16.125	1.08018		16.125	-0.47453		16.125	0.36525		500	0.27049	0.27578	0.20078		50	47.2865	40.1276	27.0633		250	42.4747	35.0127	25.2161
16.77	1.18689		16.77	-0.42908		16.77	0.28452		520	0.2755	0.28134	0.19844		52	47.151	39.9412	26.4022		260	42.345	35.8467	25.5208
17.415	1.26183		17.415	-0.41132		17.415	0.13902		540	0.28552	0.29142	0.19828		54	46.9132	39.7413	26.0867		270	42.8696	35.0628	26.8819
18.06	1.29652		18.06	-0.39153		18.06	-0.04539		560	0.28592	0.30158	0.20345		56	46.7883	39.5162	25.9358		280	42.9733	34.8734	23.423
18.705	1.31579		18.705	-0.29382		18.705	-0.18679		580	0.29535	0.30377	0.20019		58	46.5653	39.3271	26.5642		290	41.9981	35.1162	24.9741
19.35	1.33374		19.35	-0.16276		19.35	-0.1992		600	0.29459	0.30872	0.20903		60	46.2852	39.1644	26.8457		300	42.9885	35.3785	26.1415
19.995	1.33505		19.995	-0.03547		19.995	-0.22896							62	46.1004	38.8134	27.4515		310	41.9721	34.6867	24.0957
20.64	1.33505		20.64	0.09683		20.64	-0.22896							64	45.8877	38.6417	27.8918		320	41.6475	33.9473	25.8762
21.285	1.30834		21.285	0.24005		21.285	-0.24557							66	45.2652	38.3972	28.4044		330	42.1225	35.2799	27.4191
21.93	1.29256		21.93	0.38367		21.93	-0.24557							68	45.1937	38.1765	28.8291		340	42.1467	34.3764	23.7895
22.575	1.29256		22.575	0.5036		22.575	-0.23299							70	45.0804	38.0043	29.1442		350	42.8556	35.5711	25.0998
23.22	1.35233		23.22	0.54207		23.22	-0.18836							72	44.8038	37.7996	29.2181		360	42.9527	36.7943	26.9149
23.865	1.40633		23.865	0.55863		23.865	-0.12263							74	44.5803	37.5845	29.611		370	42.3919	35.1488	24.6709
24.51	1.41035		24.51	0.48217		24.51	-0.03676							76	44.4746	37.3276	29.8142		380	41.7415	34.6725	25.0838
25.155	1.40626		25.155	0.38486		25.155	0.03944							78	44.1214	37.1619	30.6415		390	41.9614	35.9714	27.6689
25.8	1.36202		25.8	0.28249		25.8	0.054							80	43.8081	37.0106	30.8265		400	41.9075	34.8712	25.8347
26.445	1.29013		26.445	0.14151		26.445	0.043							82	43.7455	36.8357	30.9102		410	42.6367	35.7449	26.1178
27.09	1.19616		27.09	-0.04159		27.09	0.00646							84	43.5496	36.6473	31.0152		420	41.2537	36.2751	27.5906
27.735	1.09345		27.735	-0.13016		27.735	0.00388							86	43.3903	36.3574	31.2142		430	42.3752	36.4458	24.1667
28.38	0.97974		28.38	-0.58511		28.38	0.02671							88	43.1902	36.0293	31.3729		440	42.9838	36.5742	25.6619
29.025	0.86161		29.025	-1.39882		29.025	0.08957							90	43.0004	35.7622	31.4869		450	42.5403	36.6673	27.3113
29.67	0.7941		29.67	-1.44656		29.67	0.14341							92	42.937	35.6514	31.5289		460	41.1586	36.7955	23.5557
30.315	0.7941		30.315	-1.29533		30.315	0.14341							94	42.7242	35.4892	31.6505		470	40.8319	36.8416	24.6071
30.96	0.82131		30.96	-1.10877		30.96	0.09724							96	42.3177	35.3114	31.7243		480	40.1945	36.9725	27.9582
31.605	0.91136		31.605	-1.0109		31.605	-0.04979							98	41.981	35.2237	32.5014
32.25	0.99075		32.25	-0.96988		32.25	-0.22801							100	41.6898	35.1491	33.3902
32.895	1.00492		32.895	-0.93419		32.895	-0.34371
33.54	1.00492		33.54	-0.90301		33.54	-0.38274
34.185	0.9484		34.185	-0.76665		34.185	-0.38699
34.83	0.87277		34.83	-0.36466		34.83	-0.41327
35.475	0.75629		35.475	-0.03699		35.475	-0.41549
36.12	0.63149		36.12	0.01801		36.12	-0.50019
36.765	0.49892		36.765	-0.00499		36.765	-0.64702
37.41	0.38516		37.41	-0.10088		37.41	-0.7801
38.055	0.34443		38.055	-0.2962		38.055	-0.86372
38.7	0.33909		38.7	-0.48855		38.7	-0.89752
39.345	0.38266		39.345	-0.4311		39.345	-0.94575
39.99	0.52995		39.99	-0.2773		39.99	-0.94593
40.635	0.68528		40.635	-0.24235		40.635	-0.90714
41.28	0.79722		41.28	-0.23613		41.28	-0.8657
41.925	0.86249		41.925	-0.38712		41.925	-0.78486
42.57	0.87353		42.57	-0.57412		42.57	-0.70763
43.215	0.87353		43.215	-0.59849		43.215	-0.6395
43.86	0.86018		43.86	-0.56193		43.86	-0.60338
44.505	0.82904		44.505	-0.43915		44.505	-0.60585
45.15	0.81164		45.15	-0.41709		45.15	-0.65211
45.795	0.81187		45.795	-0.41795		45.795	-0.78552
46.44	0.83944		46.44	-0.41485		46.44	-0.97672
47.085	0.84645		47.085	-0.37813		47.085	-1.06691
47.73	0.84645		47.73	-0.21191		47.73	-1.15263
48.375	0.80019		48.375	-0.05127		48.375	-1.17092
49.02	0.68435		49.02	0.01163		49.02	-1.06249
49.665	0.53023		49.665	-0.00288		49.665	-0.92116
50.31	0.37754		50.31	-0.0361		50.31	-0.81449
50.955	0.25037		50.955	-0.0728		50.955	-0.71433
51.6	0.14832		51.6	-0.08861		51.6	-0.57777
52.245	0.09616		52.245	-0.07406		52.245	-0.43135
52.89	0.09616		52.89	0.02186		52.89	-0.32829
53.535	0.2371		53.535	0.12419		53.535	-0.30024
54.18	0.52348		54.18	0.20171		54.18	-0.30024
54.825	0.74877		54.825	0.20583		54.825	-0.32876
55.47	0.88332		55.47	0.19734		55.47	-0.36762
56.115	0.98663		56.115	0.16652		56.115	-0.42015
56.76	1.0821		56.76	0.10011		56.76	-0.48891
57.405	1.16404		57.405	0.02412		57.405	-0.48891
58.05	1.22999		58.05	-0.06545		58.05	-0.41342
58.695	1.27397		58.695	-0.1747		58.695	-0.25898
59.34	1.29502		59.34	-0.29602		59.34	-0.16656
59.985	1.27848		59.985	-0.4219		59.985	-0.10027
60.63	1.2689		60.63	-0.53167		60.63	-0.03016
61.275	1.23		61.275	-0.57853		61.275	0.04775
61.92	1.2038		61.92	-0.57423		61.92	0.11182
62.565	1.19322		62.565	-0.49059		62.565	0.13108
63.21	1.20484		63.21	-0.35733		63.21	0.13108
63.855	1.21935		63.855	-0.20644		63.855	0.09461
64.5	1.19905		64.5	-0.06943		64.5	0.03738
65.145	1.16582		65.145	0.03696		65.145	-0.05505
65.79	1.08342		65.79	0.10886		65.79	-0.17137
66.435	0.99435		66.435	0.15646		66.435	-0.23392
67.08	0.95392		67.08	0.19528		67.08	-0.23392
67.725	0.95392		67.725	0.18641		67.725	-0.19799
68.37	0.98058		68.37	0.12548		68.37	-0.17211
69.015	0.99465		69.015	-0.06854		69.015	-0.19799
69.66	0.99465		69.66	-0.20583		69.66	-0.27328
70.305	0.94662		70.305	-0.20955		70.305	-0.458
70.95	0.87651		70.95	-0.0378		70.95	-0.68132
71.595	0.85691		71.595	0.19775		71.595	-0.8999
72.24	0.8569		72.24	0.29629		72.24	-1.08667
72.885	0.85744		72.885	0.31848		72.885	-1.08667
73.53	0.87136		73.53	0.3227		73.53	-0.70512
74.175	0.86832		74.175	0.34825		74.175	-0.34358
74.82	0.86091		74.82	0.39209		74.82	-0.25339
75.465	0.85485		75.465	0.43835		75.465	-0.25339
76.11	0.82565		76.11	0.49282		76.11	-0.33041
76.755	0.79704		76.755	0.60242		76.755	-0.45375
77.4	0.79206		77.4	0.73762		77.4	-0.59943
78.045	0.79206		78.045	0.80256		78.045	-0.71251
78.69	0.78205		78.69	0.84355		78.69	-0.77095
79.335	0.76936		79.335	0.85503		79.335	-0.82483
79.98	0.7418		79.98	0.85		79.98	-0.90593
80.625	0.6771		80.625	0.81507		80.625	-1.00344
81.27	0.62684		81.27	0.76161		81.27	-1.0619
81.915	0.62618		81.915	0.71779		81.915	-1.0834
82.56	0.62273		82.56	0.63674		82.56	-1.01139
83.205	0.61331		83.205	0.44227		83.205	-0.89452
83.85	0.5959		83.85	0.09942		83.85	-0.8127
84.495	0.57609		84.495	-0.27651		84.495	-0.74349
85.14	0.56569		85.14	-0.52671		85.14	-0.67665
85.785	0.5594		85.785	-0.66737		85.785	-0.49302
86.43	0.54113		86.43	-0.81532		86.43	-0.3056
87.075	0.52317		87.075	-1.03229		87.075	-0.24816
87.72	0.47311		87.72	-1.2267		87.72	-0.20505
88.365	0.47311		88.365	-1.22245		88.365	-0.25533
89.01	0.4843		89.01	-1.06106		89.01	-0.30817
89.655	0.50821		89.655	-0.80674		89.655	-0.38055
90.3	0.53549		90.3	-0.57333		90.3	-0.42035
90.945	0.53549		90.945	-0.41802		90.945	-0.40963
91.59	0.51106		91.59	-0.32541		91.59	-0.34698
92.235	0.47593		92.235	-0.2129		92.235	-0.33676
92.88	0.41379		92.88	-0.00542		92.88	-0.33676
93.525	0.36932		93.525	0.28562		93.525	-0.41573
94.17	0.3231		94.17	0.45655		94.17	-0.52898
94.815	0.26634		94.815	0.45461		94.815	-0.65586
95.46	0.13042		95.46	0.44724		95.46	-0.75735
96.105	-0.14096		96.105	0.32839		96.105	-0.80807
96.75	-0.43059		96.75	0.10409		96.75	-0.8437
97.395	-0.57087		97.395	-0.26757		97.395	-0.82889
98.04	-0.58971		98.04	-0.79221		98.04	-0.81564
98.685	-0.56113		98.685	-1.46271		98.685	-0.76934
99.33	-0.39711		99.33	-2.1189		99.33	-0.71217
99.975	-0.17016		99.975	-2.14736		99.975	-0.65444
100.62	0.14266		100.62	-1.77754		100.62	-0.5929
101.265	0.52656		101.265	-1.25598		101.265	-0.51911
101.91	0.71819		101.91	-0.87068		101.91	-0.42207
102.555	0.83422		102.555	-0.48816		102.555	-0.29958
103.2	0.86902		103.2	-0.12862		103.2	-0.18523
103.845	0.87457		103.845	0.10845		103.845	-0.10707
104.49	0.86834		104.49	0.1464		104.49	-0.04787
105.135	0.81047		105.135	0.16134		105.135	-0.01926
105.78	0.74374		105.78	0.15724		105.78	-0.01926
106.425	0.6645		106.425	0.34677		106.425	-0.07774
107.07	0.64688		107.07	0.60607		107.07	-0.1611
107.715	0.65211		107.715	0.66749		107.715	-0.24092
108.36	0.86148		108.36	0.65997		108.36	-0.31264
109.005	1.04698		109.005	0.54527		109.005	-0.37737
109.65	1.10885		109.65	0.42714		109.65	-0.42179
110.295	1.13974		110.295	0.3034		110.295	-0.44086
110.94	1.15863		110.94	0.22989		110.94	-0.42529
111.585	1.17691		111.585	0.22538		111.585	-0.41298
112.23	1.21205		112.23	0.32214		112.23	-0.32392
112.875	1.22338		112.875	0.46314		112.875	-0.19102
113.52	1.22338		113.52	0.58301		113.52	-0.07967
114.165	1.19067		114.165	0.64671		114.165	-0.02792
114.81	1.16995		114.81	0.65991		114.81	0.00525
115.455	1.16034		115.455	0.64228		115.455	0.0789
116.1	1.20629		116.1	0.51549		116.1	0.20021
116.745	1.289		116.745	0.20893		116.745	0.32634
117.39	1.35815		117.39	-0.22445		117.39	0.43679
118.035	1.37299		118.035	-0.50176		118.035	0.49303
118.68	1.36215		118.68	-0.54802		118.68	0.49977
119.325	1.33936		119.325	-0.54889		119.325	0.49721
119.97	1.29121		119.97	-0.45231		119.97	0.43047
120.615	1.23505		120.615	-0.42631		120.615	0.27776
121.26	1.17953		121.26	-0.43963		121.26	0.02639
121.905	1.11386		121.905	-0.53424		121.905	-0.28462
122.55	1.01064		122.55	-0.76446		122.55	-0.63385
123.195	0.82306		123.195	-1.27181		123.195	-0.71219
123.84	0.54994		123.84	-2.26973		123.84	-0.71219
124.485	0.24647		124.485	-3.3532		124.485	-0.61137
125.13	-0.02131		125.13	-3.51001		125.13	-0.59796
125.775	-0.27493		125.775	-3.4708		125.775	-0.60359
126.42	-0.28602		126.42	-2.16222		126.42	-0.60817
127.065	-0.28602		127.065	-0.8564		127.065	-0.60817
127.71	-0.23323		127.71	-0.39764		127.71	-0.52292
128.355	-0.23323		128.355	-0.24567		128.355	-0.3965
129	-0.29686		129	-0.19089		129	-0.29193
129.645	-0.4003		129.645	-0.11048		129.645	-0.23443
130.29	-0.47367		130.29	-0.02765		130.29	-0.18745
130.935	-0.5128		130.935	0.07075		130.935	-0.15386
131.58	-0.47819		131.58	0.17522		131.58	-0.10185
132.225	-0.39963		132.225	0.22318		132.225	-0.06787
132.87	-0.17288		132.87	0.21426		132.87	-0.0842
133.515	0.06629		133.515	0.17207		133.515	-0.16774
134.16	0.1435		134.16	-0.04745		134.16	-0.36693
134.805	0.21942		134.805	-0.33536		134.805	-0.61131
135.45	0.15006		135.45	-0.62608		135.45	-0.81798
136.095	0.10524		136.095	-0.73478		136.095	-0.95149
136.74	-0.01269		136.74	-0.74483		136.74	-1.02668
137.385	-0.09337		137.385	-0.47016		137.385	-1.02668
138.03	-0.05016		138.03	-0.21479		138.03	-0.94975
138.675	0.00799		138.675	-0.17759		138.675	-0.58145
139.32	0.19724		139.32	-0.17801		139.32	-0.14859
139.965	0.42251		139.965	-0.19371		139.965	0.0574
140.61	0.65391		140.61	-0.1382		140.61	0.12014
141.255	0.81942		141.255	-0.00949		141.255	0.14057
141.9	0.88048		141.9	0.09714		141.9	0.15558
142.545	0.90317		142.545	0.16001		142.545	0.18669
143.19	0.91629		143.19	0.19769		143.19	0.21241
143.835	0.91629		143.835	0.19886		143.835	0.21241
144.48	0.88987		144.48	0.17041		144.48	0.20419
145.125	0.82341		145.125	0.06349		145.125	0.14576
145.77	0.70128		145.77	-0.25198		145.77	0.08869
146.415	0.51738		146.415	-0.82664		146.415	0.08183
147.06	0.32286		147.06	-1.06817		147.06	0.08975
147.705	0.23057		147.705	-1.06917		147.705	0.14328
148.35	0.11426		148.35	-0.88519		148.35	0.20349
148.995	0.11426		148.995	-0.63393		148.995	0.24908
149.64	0.18872		149.64	-0.36808		149.64	0.30874
150.285	0.22896		150.285	-0.13503		150.285	0.36527
150.93	0.28677		150.93	-0.00877		150.93	0.4263
151.575	0.35478		151.575	0.04419		151.575	0.46213
152.22	0.39119		152.22	0.08666		152.22	0.46213
152.865	0.43007		152.865	0.14102		152.865	0.44086
153.51	0.45537		153.51	0.19952		153.51	0.36441
154.155	0.48448		154.155	0.223		154.155	0.22798
154.8	0.5313		154.8	0.22751		154.8	-0.01282
155.445	0.58653		155.445	0.17088		155.445	-0.29072
156.09	0.61782		156.09	-0.00534		156.09	-0.40887
156.735	0.61782		156.735	-0.24396		156.735	-0.41631
157.38	0.59427		157.38	-0.44308		157.38	-0.42194
158.025	0.52688		158.025	-0.44257		158.025	-0.43348
158.67	0.45687		158.67	-0.42559		158.67	-0.49834
159.315	0.3954		159.315	-0.29072		159.315	-0.6283
159.96	0.39477		159.96	-0.18259		159.96	-0.84302
160.605	0.40152		160.605	-0.17416		160.605	-1.09423
161.25	0.46648		161.25	-0.25032		161.25	-1.28871
161.895	0.56032		161.895	-0.33972		161.895	-1.43754
162.54	0.65577		162.54	-0.36138		162.54	-1.56722
163.185	0.72733		163.185	-0.3514		163.185	-1.66972
163.83	0.7795		163.83	-0.34761		163.83	-1.5874
164.475	0.81403		164.475	-0.35004		164.475	-1.15774
165.12	0.83899		165.12	-0.38167		165.12	-0.37897
165.765	0.84221		165.765	-0.43159		165.765	-0.12349
166.41	0.83989		166.41	-0.49165		166.41	0.01026
167.055	0.83992		167.055	-0.56434		167.055	0.16096
167.7	0.84261		167.7	-0.67023		167.7	0.29283
168.345	0.90164		168.345	-0.88502		168.345	0.35237
168.99	0.9991		168.99	-0.9462		168.99	0.35237
169.635	1.076		169.635	-0.93147		169.635	0.33654
170.28	1.10629		170.28	-0.65345		170.28	0.3108
170.925	1.10759		170.925	-0.31513		170.925	0.28238
171.57	1.10759		171.57	0.02868		171.57	0.24015
172.215	1.07573		172.215	0.33725		172.215	0.18246
172.86	1.00261		172.86	0.56365		172.86	0.11652
173.505	0.88976		173.505	0.63377		173.505	0.09062
174.15	0.77966		174.15	0.64754		174.15	0.14331
174.795	0.70024		174.795	0.58204		174.795	0.16967
175.44	0.62963		175.44	0.41691		175.44	0.24762
176.085	0.58927		176.085	0.19484		176.085	0.29994
176.73	0.58927		176.73	-0.01272		176.73	0.29994
177.375	0.58927		177.375	-0.12266		177.375	0.2676
178.02	0.69739		178.02	-0.15413		178.02	0.10997
178.665	0.81441		178.665	-0.17826		178.665	-0.12688
179.31	0.87817		179.31	-0.24257		179.31	-0.28783
179.955	0.93937		179.955	-0.31109		179.955	-0.29514
180.6	0.96698		180.6	-0.37067		180.6	-0.28783
181.245	0.94781		181.245	-0.44722		181.245	-0.26325
181.89	0.91749		181.89	-0.56545		181.89	-0.28708
182.535	0.84963		182.535	-0.70583		182.535	-0.38748
183.18	0.75539		183.18	-0.71299		183.18	-0.54381
183.825	0.73096		183.825	-0.68818		183.825	-0.70622
184.47	0.69129		184.47	-0.58157		184.47	-0.77769
185.115	0.69707		185.115	-0.54353		185.115	-0.77769
185.76	0.71809		185.76	-0.52191		185.76	-0.66488
186.405	0.76427		186.405	-0.43421		186.405	-0.38219
187.05	0.79048		187.05	-0.31527		187.05	-0.0441
187.695	0.85366		187.695	-0.21051		187.695	0.16686
188.34	0.91294		188.34	-0.25208		188.34	0.20339
188.985	0.95082		188.985	-0.30937		188.985	0.22026
189.63	0.95082		189.63	-0.44429		189.63	0.19873
190.275	0.92463		190.275	-0.57192		190.275	0.18587
190.92	0.87367		190.92	-0.62391		190.92	0.1436
191.565	0.79675		191.565	-0.57999		191.565	0.08902
192.21	0.67181		192.21	-0.51461		192.21	0.04549
192.855	0.52771		192.855	-0.27261		192.855	0.02302
193.5	0.44391		193.5	0.09573		193.5	-0.00374
194.145	0.39932		194.145	0.47302		194.145	-0.02384
194.79	0.34297		194.79	0.66192		194.79	-0.09678
195.435	0.24767		195.435	0.71006		195.435	-0.1974
196.08	0.24767		196.08	0.70051		196.08	-0.2886
196.725	0.30552		196.725	0.70177		196.725	-0.31927
197.37	0.48621		197.37	0.63686		197.37	-0.31314
198.015	0.61775		198.015	0.50625		198.015	-0.24664
198.66	0.63998		198.66	0.27672		198.66	-0.15366
199.305	0.63998		199.305	-0.0127		199.305	-0.07018
199.95	0.5966		199.95	-0.18852		199.95	-0.02626
200.595	0.55696		200.595	-0.20298		200.595	-0.01511
201.24	0.5249		201.24	-0.17664		201.24	-0.0175
201.885	0.5062		201.885	-0.00658		201.885	-0.03548
202.53	0.55049		202.53	0.19153		202.53	-0.08064
203.175	0.57112		203.175	0.3826		203.175	-0.15059
203.82	0.58102		203.82	0.54412		203.82	-0.2417
204.465	0.58232		204.465	0.65749		204.465	-0.32987
205.11	0.56757		205.11	0.65779		205.11	-0.41391
205.755	0.54443		205.755	0.56647		205.755	-0.55717
206.4	0.52376		206.4	0.26024		206.4	-0.78252
207.045	0.52009		207.045	-0.04847		207.045	-0.8778
207.69	0.50045		207.69	-0.12669		207.69	-0.95181
208.335	0.51618		208.335	-0.12487		208.335	-0.8772
208.98	0.54804		208.98	-0.07306		208.98	-0.66265
209.625	0.56541		209.625	-0.07265		209.625	-0.31728
210.27	0.56541		210.27	-0.08304		210.27	-0.00481
210.915	0.55289		210.915	-0.12906		210.915	0.16027
211.56	0.51575		211.56	-0.15914		211.56	0.17982
212.205	0.50561		212.205	-0.16285		212.205	0.17223
212.85	0.50561		212.85	-0.04523		212.85	0.10801
213.495	0.52008		213.495	0.05348		213.495	0.02902
214.14	0.54923		214.14	0.10922		214.14	-0.01675
214.785	0.57407		214.785	0.1862		214.785	-0.06295
215.43	0.64683		215.43	0.29291		215.43	-0.10601
216.075	0.65692		216.075	0.4937		216.075	-0.17992
216.72	0.58707		216.72	0.69004		216.72	-0.28194
217.365	0.58707		217.365	0.80304		217.365	-0.3684
218.01	0.59646		218.01	0.86774		218.01	-0.4578
218.655	0.73591		218.655	0.89837		218.655	-0.57376
219.3	0.84165		219.3	0.94216		219.3	-0.70177
219.945	0.90379		219.945	1.00098		219.945	-0.86293
220.59	0.93911		220.59	1.0318		220.59	-0.90454
221.235	0.9411		221.235	1.01836		221.235	-0.90415
221.88	0.93918		221.88	0.9237		221.88	-0.6765
222.525	0.91832		222.525	0.80513		222.525	-0.41027
223.17	0.88863		223.17	0.70563		223.17	-0.20689
223.815	0.87991		223.815	0.66137		223.815	-0.0647
224.46	0.87991		224.46	0.64422		224.46	0.02224
225.105	0.87991		225.105	0.65963		225.105	0.05599
225.75	0.87879		225.75	0.70222		225.75	0.0635
226.395	0.87328		226.395	0.72413		226.395	0.06444
227.04	0.87024		227.04	0.74714		227.04	0.0602
227.685	0.85277		227.685	0.73942		227.685	-0.04238
228.33	0.83713		228.33	0.6942		228.33	-0.15157
228.975	0.7461		228.975	0.60293		228.975	-0.15157
229.62	0.54333		229.62	0.45127		229.62	-0.11133
230.265	0.25906		230.265	0.25837		230.265	-0.07031
230.91	0.06424		230.91	0.07011		230.91	-0.06876
231.555	-0.00491		231.555	-0.10008		231.555	-0.0752
232.2	-0.00491		232.2	-0.25365		232.2	-0.14266
232.845	0.03554		232.845	-0.28653		232.845	-0.25071
233.49	0.15293		233.49	-0.28384		233.49	-0.33253
234.135	0.26361		234.135	-0.23477		234.135	-0.36689
234.78	0.29928		234.78	-0.28083		234.78	-0.36689
235.425	0.30638		235.425	-0.35562		235.425	-0.30032
236.07	0.29928		236.07	-0.55315		236.07	-0.29907
236.715	0.2953		236.715	-0.64609		236.715	-0.36776
237.36	0.3147		237.36	-0.62937		237.36	-0.55219
238.005	0.35683		238.005	-0.46943		238.005	-0.61702
238.65	0.47608		238.65	-0.25943		238.65	-0.55219
239.295	0.58945		239.295	-0.04626		239.295	-0.40395
239.94	0.65171		239.94	0.10822		239.94	-0.23427
240.585	0.67439		240.585	0.20798		240.585	-0.1192
241.23	0.6796		241.23	0.27253		241.23	-0.03457
241.875	0.68067		241.875	0.2885		241.875	0.03172
242.52	0.6819		242.52	0.27389		242.52	0.05295
243.165	0.68553		243.165	0.09838		243.165	0.05119
243.81	0.6947		243.81	-0.23084		243.81	0.02018
244.455	0.70489		244.455	-0.55624		244.455	-0.27289
245.1	0.72396		245.1	-0.72979		245.1	-0.63875
245.745	0.73859		245.745	-0.72746		245.745	-0.63875
246.39	0.73859		246.39	-0.60886		246.39	-0.62868
247.035	0.69877		247.035	-0.41451		247.035	-0.50417
247.68	0.61671		247.68	-0.34537		247.68	-0.41594
248.325	0.48562		248.325	-0.31125		248.325	-0.37348
248.97	0.31229		248.97	-0.31675		248.97	-0.37348
249.615	0.15299		249.615	-0.27787		249.615	-0.44998
250.26	0.05627		250.26	-0.12965		250.26	-0.60651
250.905	-0.00746		250.905	0.04356		250.905	-0.66471
251.55	-0.09999		251.55	0.1067		251.55	-0.66471
252.195	-0.27471		252.195	0.10606		252.195	-0.56947
252.84	-0.42938		252.84	0.03966		252.84	-0.465
253.485	-0.44085		253.485	-0.03535		253.485	-0.34958
254.13	-0.36062		254.13	-0.09168		254.13	-0.2293
254.775	-0.16044		254.775	-0.16903		254.775	-0.12054
255.42	-0.02564		255.42	-0.25092		255.42	-0.0271
256.065	-5e-05		256.065	-0.33338		256.065	0.06101
256.71	-0.00301		256.71	-0.45299		256.71	0.14604
257.355	-0.07201		257.355	-0.60499		257.355	0.21226
258	-0.09119		258	-0.78664		258	0.27864
258.645	-0.07911		258.645	-0.94194		258.645	0.29014
259.29	0.09033		259.29	-0.95496		259.29	0.29014
259.935	0.26381		259.935	-0.91353		259.935	0.23134
260.58	0.34155		260.58	-0.84412		260.58	0.12736
261.225	0.3466		261.225	-0.79798		261.225	-0.01766
261.87	0.35436		261.87	-0.78434		261.87	-0.16151
262.515	0.37148		262.515	-0.6152		262.515	-0.18272
263.16	0.44765		263.16	-0.32328		263.16	-0.17496
263.805	0.51931		263.805	-0.0164		263.805	-0.0396
264.45	0.55848		264.45	0.20515		264.45	0.08669
265.095	0.55848		265.095	0.23242		265.095	0.14937
265.74	0.51433		265.74	0.27995		265.74	0.14937
266.385	0.4645		266.385	0.20956		266.385	0.10422
267.03	0.43738		267.03	0.22069		267.03	0.00625
267.675	0.41498		267.675	0.2279		267.675	-0.15183
268.32	0.38499		268.32	0.32957		268.32	-0.34914
268.965	0.36895		268.965	0.39454		268.965	-0.47461
269.61	0.36895		269.61	0.37073		269.61	-0.47461
270.255	0.38984		270.255	0.33974		270.255	-0.42188
270.9	0.40427		270.9	0.18144		270.9	-0.32168
271.545	0.3927		271.545	-0.1747		271.545	-0.3029
272.19	0.34386		272.19	-0.59687		272.19	-0.3029
272.835	0.24292		272.835	-0.72562		272.835	-0.34241
273.48	0.06009		273.48	-0.74466		273.48	-0.42444
274.125	-0.000917		274.125	-0.66793		274.125	-0.49316
274.77	-0.04961		274.77	-0.49721		274.77	-0.49316
275.415	-0.03728		275.415	-0.36487		275.415	-0.44862
276.06	-0.00225		276.06	-0.27908		276.06	-0.3381
276.705	0.02887		276.705	-0.23971		276.705	-0.21661
277.35	0.0674		277.35	-0.25854		277.35	-0.10757
277.995	0.0843		277.995	-0.29194		277.995	-0.03883
278.64	0.08929		278.64	-0.33038		278.64	-0.02794
279.285	0.08929		279.285	-0.327		279.285	-0.02385
279.93	0.08734		279.93	-0.15329		279.93	-0.06465
280.575	0.08458		280.575	0.06711		280.575	-0.15208
281.22	0.07444		281.22	0.17052		281.22	-0.29049
281.865	0.02952		281.865	0.16038		281.865	-0.44243
282.51	0.05277		282.51	0.13522		282.51	-0.5801
283.155	0.08083		283.155	0.04184		283.155	-0.59931
283.8	0.18808		283.8	-0.03877		283.8	-0.64546
284.445	0.25571		284.445	-0.09312		284.445	-0.63215
285.09	0.25571		285.09	-0.10641		285.09	-0.61372
285.735	0.22637		285.735	-0.1007		285.735	-0.61372
286.38	0.13953		286.38	-0.08668		286.38	-0.61456
287.025	0.07139		287.025	-0.05755		287.025	-0.61456
287.67	0.06845		287.67	0.02288		287.67	-0.58999
288.315	0.07255		288.315	0.15883		288.315	-0.53656
288.96	0.1546		288.96	0.31629		288.96	-0.4559
289.605	0.29059		289.605	0.41682		289.605	-0.38257
290.25	0.4803		290.25	0.51446		290.25	-0.35941
290.895	0.65358		290.895	0.47418		290.895	-0.35941
291.54	0.74471		291.54	0.46084		291.54	-0.38167
292.185	0.74541		292.185	0.32588		292.185	-0.41784
292.83	0.73167		292.83	0.17454		292.83	-0.45281
293.475	0.65083		293.475	0.0074		293.475	-0.48208
294.12	0.52661		294.12	-0.19407		294.12	-0.53051
294.765	0.41071		294.765	-0.39228		294.765	-0.56986
295.41	0.41071		295.41	-0.43737		295.41	-0.62752
296.055	0.43204		296.055	-0.43595		296.055	-0.65495
296.7	0.54567		296.7	-0.31571		296.7	-0.65495
297.345	0.65582		297.345	-0.28403		297.345	-0.58881
297.99	0.71574		297.99	-0.29555		297.99	-0.48407
298.635	0.72387		298.635	-0.45747		298.635	-0.40083
299.28	0.71082		299.28	-0.65043		299.28	-0.34465
299.925	0.65658		299.925	-0.7948		299.925	-0.31635
300.57	0.59551		300.57	-0.87794		300.57	-0.28258
301.215	0.53581		301.215	-0.86915		301.215	-0.20138
301.86	0.48449		301.86	-0.82141		301.86	-0.09214
302.505	0.46299		302.505	-0.69529		302.505	-0.01004
303.15	0.46663		303.15	-0.62712		303.15	0.0125
303.795	0.4956		303.795	-0.61034		303.795	0.02262
304.44	0.52578		304.44	-0.59508		304.44	0.05744
305.085	0.55109		305.085	-0.55127		305.085	0.07988
305.73	0.5717		305.73	-0.41424		305.73	0.11533
306.375	0.58039		306.375	-0.31039		306.375	0.11533
307.02	0.58039		307.02	-0.28661		307.02	0.09441
307.665	0.55672		307.665	-0.29142		307.665	0.03065
308.31	0.53231		308.31	-0.31715		308.31	-0.03292
308.955	0.51147		308.955	-0.25431		308.955	-0.11848
309.6	0.49589		309.6	-0.05669		309.6	-0.22941
310.245	0.47079		310.245	0.17299		310.245	-0.33905
310.89	0.44153		310.89	0.36917		310.89	-0.42714
311.535	0.39094		311.535	0.36557		311.535	-0.48716
312.18	0.3599		312.18	0.1981		312.18	-0.48716
312.825	0.3313		312.825	-0.62415		312.825	-0.46504
313.47	0.30567		313.47	-1.30847		313.47	-0.37046
314.115	0.2888		314.115	-1.39938		314.115	-0.25053
314.76	0.29706		314.76	-1.35254		314.76	-0.13201
315.405	0.34433		315.405	-1.31452		315.405	-0.0419
316.05	0.38629		316.05	-1.27728		316.05	0.01737
316.695	0.354		316.695	-1.25685		316.695	0.08269
317.34	0.33136		317.34	-1.18244		317.34	0.14735
317.985	0.22332		317.985	-1.00092		317.985	0.21985
318.63	0.07016		318.63	-0.74415		318.63	0.27989
319.275	-0.01437		319.275	-0.56659		319.275	0.3301
319.92	-0.01437		319.92	-0.49546		319.92	0.37187
320.565	0.06072		320.565	-0.4667		320.565	0.40117
321.21	0.13668		321.21	-0.41402		321.21	0.41134
321.855	0.14114		321.855	-0.36276		321.855	0.41134
322.5	0.11128		322.5	-0.36584		322.5	0.38728
323.145	-0.01325		323.145	-0.40013		323.145	0.32254
323.79	-0.1315		323.79	-0.57886		323.79	0.23609
324.435	-0.1315		324.435	-0.83391		324.435	0.13705
325.08	-0.01752		325.08	-0.95211		325.08	0.03227
325.725	0.11997		325.725	-0.94339		325.725	0.03227
326.37	0.2071		326.37	-0.78464		326.37	0.06636
327.015	0.24158		327.015	-0.51741		327.015	0.26288
327.66	0.24158		327.66	-0.33588		327.66	0.39538
328.305	0.21204		328.305	-0.26921		328.305	0.43186
328.95	0.10109		328.95	-0.27747		328.95	0.43186
329.595	-0.09438		329.595	-0.29058		329.595	0.40053
330.24	-0.33743		330.24	-0.22411		330.24	0.33673
330.885	-0.52131		330.885	-0.11488		330.885	0.21446
331.53	-0.58038		331.53	-0.06737		331.53	0.03311
332.175	-0.63585		332.175	-0.05484		332.175	-0.08981
332.82	-0.63585		332.82	-0.09506		332.82	-0.08981
333.465	-0.60582		333.465	-0.22955		333.465	-0.02802
334.11	-0.57443		334.11	-0.41785		334.11	0.09715
334.755	-0.5578		334.755	-0.62577		334.755	0.202
335.4	-0.54579		335.4	-0.84086		335.4	0.26599
336.045	-0.51575		336.045	-1.05797		336.045	0.26599
336.69	-0.45675		336.69	-1.25292		336.69	0.25414
337.335	-0.42658		337.335	-1.40505		337.335	0.25414
337.98	-0.39641		337.98	-1.52504		337.98	0.33617
338.625	-0.38317		338.625	-1.61156		338.625	0.40208
339.27	-0.43777		339.27	-1.61969		339.27	0.40245
339.915	-0.66869		339.915	-1.58891		339.915	0.4012
340.56	-1.18422		340.56	-1.39208		340.56	0.29057
341.205	-1.8186		341.205	-1.05026		341.205	0.16574
341.85	-2.14827		341.85	-0.60653		341.85	0.08229
342.495	-2.2149		342.495	-0.16865		342.495	0.02482
343.14	-2.21772		343.14	0.14935		343.14	-0.00919
343.785	-2.1343		343.785	0.24431		343.785	-0.0449
344.43	-2.02186		344.43	0.30871		344.43	-0.06951
345.075	-1.95789		345.075	0.31058		345.075	-0.06951
345.72	-1.95033		345.72	0.04988		345.72	-0.02759
346.365	-1.96009		346.365	-0.45899		346.365	-0.02759
347.01	-1.99804		347.01	-0.6076		347.01	-0.0488
347.655	-2.00475		347.655	-0.51308		347.655	-0.10041
348.3	-2.00677		348.3	-0.10874		348.3	-0.10434
348.945	-2.00677		348.945	0.11553		348.945	-0.08766
349.59	-2.06508		349.59	0.15815		349.59	-0.0845
350.235	-2.10273		350.235	0.15286		350.235	-0.08766
350.88	-2.09949		350.88	-0.02617		350.88	-0.20175
351.525	-2.06559		351.525	-0.46823		351.525	-0.38145
352.17	-1.99805		352.17	-0.99377		352.17	-0.54084
352.815	-1.96096		352.815	-1.18602		352.815	-0.56444
353.46	-1.96096		353.46	-1.17626		353.46	-0.62208
354.105	-1.9816		354.105	-1.02868		354.105	-0.66066
354.75	-1.99701		354.75	-0.72549		354.75	-0.71448
355.395	-1.99701		355.395	-0.49113		355.395	-0.71448
356.04	-1.93473		356.04	-0.31495		356.04	-0.64618
356.685	-1.89238		356.685	-0.28063		356.685	-0.54776
357.33	-1.89238		357.33	-0.32087		357.33	-0.37583
357.975	-1.95238		357.975	-0.54808		357.975	-0.15652
358.62	-2.05742		358.62	-0.81395		358.62	0.02722
359.265	-2.14855		359.265	-0.80942		359.265	0.12997
359.91	-2.15699		359.91	-0.56343		359.91	0.16747
360.555	-2.16826		360.555	-0.22057		360.555	0.15957
361.2	-2.17235		361.2	-0.21476		361.2	0.11918
361.845	-2.20916		361.845	-0.22171		361.845	0.0361
362.49	-2.27637		362.49	-0.27752		362.49	-0.02671
363.135	-2.35999		363.135	-0.24777		363.135	-0.02671
363.78	-2.44377		363.78	-0.14274		363.78	0.05327
364.425	-2.5293		364.425	0.05861		364.425	0.07711
365.07	-2.62332		365.07	0.17731		365.07	0.07711
365.715	-2.67934		365.715	0.26372		365.715	0.03182
366.36	-2.71705		366.36	0.23818		366.36	-0.0876
367.005	-2.71942		367.005	0.1756		367.005	-0.23234
367.65	-2.7282		367.65	0.08768		367.65	-0.23234
368.295	-2.75332		368.295	0.07288		368.295	-0.06288
368.94	-2.83486		368.94	0.11897		368.94	0.17495
369.585	-2.99718		369.585	0.26658		369.585	0.25524
370.23	-3.27768		370.23	0.45914		370.23	0.28692
370.875	-3.53776		370.875	0.45683		370.875	0.26946
371.52	-3.55018		371.52	0.39688		371.52	0.23669
372.165	-3.49417		372.165	0.04409		372.165	0.17388
372.81	-3.30785		372.81	-0.24845		372.81	0.04096
373.455	-3.14224		373.455	-0.41868		373.455	-0.28318
374.1	-3.02873		374.1	-0.50058		374.1	-0.43689
374.745	-2.97739		374.745	-0.50474		374.745	-0.43689
375.39	-2.97653		375.39	-0.49567		375.39	-0.35784
376.035	-2.97802		376.035	-0.33983		376.035	-0.33532
376.68	-2.99101		376.68	-0.33255		376.68	-0.32609
377.325	-3.00809		377.325	-0.37926		377.325	-0.35193
377.97	-3.02996		377.97	-0.60703		377.97	-0.35193
378.615	-3.05135		378.615	-0.78094		378.615	-0.3037
379.26	-3.06738		379.26	-0.76059		379.26	-0.21824
379.905	-3.09437		379.905	-0.46747		379.905	-0.17577
380.55	-3.13102		380.55	0.08846		380.55	-0.12843
381.195	-3.17343		381.195	0.595		381.195	-0.12714
381.84	-3.18887		381.84	0.90239		381.84	-0.08008
382.485	-3.18582		382.485	0.92519		382.485	-0.06778
383.13	-3.17115		383.13	0.93147		383.13	0.00189
383.775	-3.16307		383.775	0.78673		383.775	0.03131
384.42	-3.16832		384.42	0.63748		384.42	0.03131
385.065	-3.18414		385.065	0.42246		385.065	-0.02821
385.71	-3.24979		385.71	0.07583		385.71	-0.02821
386.355	-3.26155		386.355	-0.24124		386.355	-0.00947
387	-3.23455		387	-0.23673		387	-0.00947
387.645	-3.20583		387.645	-0.16694		387.645	-0.02596
388.29	-3.18408		388.29	-0.05222		388.29	-0.13206
388.935	-3.17865		388.935	-0.02661		388.935	-0.28556
389.58	-3.18269		389.58	-0.04526		389.58	-0.40407
390.225	-3.25086		390.225	-0.11567		390.225	-0.45894
390.87	-3.4212		390.87	-0.18702		390.87	-0.51908
391.515	-3.72556		391.515	-0.38388		391.515	-0.66143
392.16	-4.07749		392.16	-0.50591		392.16	-0.83879
392.805	-4.32285		392.805	-0.5522		392.805	-0.89719
393.45	-4.36475		393.45	-0.51899		393.45	-0.88038
394.095	-4.48812		394.095	-0.42287		394.095	-0.85933
394.74	-4.51243		394.74	-0.37709		394.74	-0.79895
395.385	-4.51243		395.385	-0.3879		395.385	-0.74296
396.03	-4.41901		396.03	-0.46462		396.03	-0.68641
396.675	-3.86866		396.675	-0.55512		396.675	-0.54081
397.32	-2.82981		397.32	-0.5712		397.32	-0.33951
397.965	-2.31591		397.965	-0.53376		397.965	-0.19222
398.61	-2.10178		398.61	-0.46477		398.61	-0.12024
399.255	-1.98714		399.255	-0.42803		399.255	-0.08388
399.9	-1.91419		399.9	-0.36525		399.9	-0.04534
400.545	-1.90298		400.545	-0.21381		400.545	-0.04534
401.19	-1.95193		401.19	0.0702		401.19	-0.06943
401.835	-2.12693		401.835	0.31369		401.835	-0.21506
402.48	-2.41446		402.48	0.47005		402.48	-0.39763
403.125	-2.60131		403.125	0.60955		403.125	-0.42852
403.77	-2.60131		403.77	0.75793		403.77	-0.39763
404.415	-2.50145		404.415	0.86037		404.415	-0.2498
405.06	-2.39327		405.06	0.8708		405.06	-0.0477
405.705	-2.32223		405.705	0.86344		405.705	0.12028
406.35	-2.30559		406.35	0.85813		406.35	0.22037
406.995	-2.29253		406.995	0.84611		406.995	0.24086
407.64	-2.2804		407.64	0.84191		407.64	0.24086
408.285	-2.25023		408.285	0.81978		408.285	0.21134
408.93	-2.17335		408.93	0.775		408.93	0.21134
409.575	-2.13791		409.575	0.72125		409.575	0.22669
410.22	-2.13791		410.22	0.69279		410.22	0.262
410.865	-2.18592		410.865	0.67424		410.865	0.271
411.51	-2.2739		411.51	0.68919		411.51	0.24982
412.155	-2.39706		412.155	0.69426		412.155	0.17366
412.8	-2.45739		412.8	0.69855		412.8	0.1083
413.445	-2.18807		413.445	0.69957		413.445	0.07178
414.09	-0.22892		414.09	0.68614		414.09	0.04462
414.735	0.05148		414.735	0.67375		414.735	-0.00476
415.38	0.10053		415.38	0.65869		415.38	-0.0684
416.025	0.21335		416.025	0.62802		416.025	-0.12721
416.67	0.28607		416.67	0.56802		416.67	-0.15688
417.315	0.36846		417.315	0.52119		417.315	-0.1647
417.96	0.41232		417.96	0.5167		417.96	-0.1401
418.605	0.42305		418.605	0.60351		418.605	-0.06324
419.25	0.43212		419.25	0.71254		419.25	0.09924
419.895	0.41832		419.895	0.78396		419.895	0.25868
420.54	0.36891		420.54	0.79991		420.54	0.28649
421.185	0.27845		421.185	0.81211		421.185	0.28649
421.83	0.18256		421.83	0.81537		421.83	0.18024
422.475	0.12168		422.475	0.82618		422.475	0.07306
423.12	0.09575		423.12	0.81679		423.12	-0.02829
423.765	0.06384		423.765	0.80031		423.765	-0.14031
424.41	-0.03592		424.41	0.73056		424.41	-0.25442
425.055	-0.23628		425.055	0.73005		425.055	-0.33884
425.7	-0.46094		425.7	0.74894		425.7	-0.38051
426.345	-0.57213		426.345	0.75297		426.345	-0.34572
426.99	-0.65939		426.99	0.73021		426.99	-0.27645
427.635	-0.74556		427.635	0.68872		427.635	-0.15762
428.28	-0.9758		428.28	0.66325		428.28	-0.07865
428.925	-1.12247		428.925	0.65728		428.925	-0.07242
429.57	-1.26917		429.57	0.60709		429.57	-0.07384
430.215	-1.35404		430.215	0.51536		430.215	-0.14238
430.86	-1.47887		430.86	0.41246		430.86	-0.23197
431.505	-1.47887		431.505	0.3413		431.505	-0.29466
432.15	-1.44457		432.15	0.30834		432.15	-0.32196
432.795	-1.28576		432.795	0.24587		432.795	-0.33114
433.44	-1.15099		433.44	0.05943		433.44	-0.33114
434.085	-1.04152		434.085	-0.18806		434.085	-0.27434
434.73	-0.94317		434.73	-0.25877		434.73	-0.22196
435.375	-0.87534		435.375	-0.26172		435.375	-0.15463
436.02	-0.86683		436.02	-0.12794		436.02	-0.1451
436.665	-0.86683		436.665	0.04602		436.665	-0.15182
437.31	-0.92843		437.31	0.21725		437.31	-0.22626
437.955	-0.99267		437.955	0.22759		437.955	-0.32233
438.6	-1.04478		438.6	0.21355		438.6	-0.33381
439.245	-1.08968		439.245	0.07884		439.245	-0.33381
439.89	-1.15809		439.89	0.02266		439.89	-0.27652
440.535	-1.23606		440.535	0.00585		440.535	-0.23121
441.18	-1.37345		441.18	0.00976		441.18	-0.16179
441.825	-1.5982		441.825	0.03936		441.825	-0.02025
442.47	-1.72485		442.47	0.13644		442.47	0.17317
443.115	-1.72485		443.115	0.36354		443.115	0.32694
443.76	-1.62131		443.76	0.56338		443.76	0.41031
444.405	-1.5122		444.405	0.6731		444.405	0.44058
445.05	-1.42698		445.05	0.71003		445.05	0.44058
445.695	-1.37158		445.695	0.70945		445.695	0.42807
446.34	-1.34287		446.34	0.5649		446.34	0.40966
446.985	-1.33838		446.985	0.01921		446.985	0.38358
447.63	-1.34093		447.63	-0.66806		447.63	0.36695
448.275	-1.3716		448.275	-0.89961		448.275	0.35094
448.92	-1.41887		448.92	-1.0541		448.92	0.37695
449.565	-1.42632		449.565	-1.15666		449.565	0.42092
450.21	-1.41887		450.21	-1.05231		450.21	0.46172
450.855	-1.38808		450.855	-0.94698		450.855	0.50728
451.5	-1.35142		451.5	-0.85952		451.5	0.54385
452.145	-1.35934		452.145	-0.76651		452.145	0.56169
452.79	-1.3731		452.79	-0.71717		452.79	0.57135
453.435	-1.40367		453.435	-0.61107		453.435	0.58225
454.08	-1.4466		454.08	-0.37607		454.08	0.59466
454.725	-1.53233		454.725	-0.08499		454.725	0.58261
455.37	-1.65658		455.37	0.12572		455.37	0.57072
456.015	-1.65658		456.015	0.13101		456.015	0.55802
456.66	-1.58773		456.66	0.05042		456.66	0.56233
457.305	-1.43953		457.305	-0.45423		457.305	0.59244
457.95	-1.3338		457.95	-0.95157		457.95	0.62734
458.595	-1.2886		458.595	-1.09953		458.595	0.63556
459.24	-1.2861		459.24	-1.10598		459.24	0.63556
459.885	-1.2886		459.885	-1.10558		459.885	0.60037
460.53	-1.31156		460.53	-1.20832		460.53	0.51921
461.175	-1.31662		461.175	-1.41617		461.175	0.43783
461.82	-1.33686		461.82	-1.77503		461.82	0.43783
462.465	-1.30068		462.465	-2.00692		462.465	0.44726
463.11	-1.26789		463.11	-2.00605		463.11	0.45048
463.755	-1.22897		463.755	-1.41449		463.755	0.45048
464.4	-1.19587		464.4	-0.79877		464.4	0.40802
465.045	-1.19587		465.045	-0.43682		465.045	0.38927
465.69	-1.23392		465.69	-0.24783		465.69	0.39195
466.335	-1.37478		466.335	-0.20418		466.335	0.43212
466.98	-1.54233		466.98	-0.1468		466.98	0.44549
467.625	-1.57194		467.625	-0.20308		467.625	0.43875
468.27	-1.57625		468.27	-0.31347		468.27	0.4197
468.915	-1.58385		468.915	-0.47705		468.915	0.3659
469.56	-1.60466		469.56	-0.56712		469.56	0.27881
470.205	-1.68552		470.205	-0.57289		470.205	0.17012
470.85	-1.78733		470.85	-0.42261		470.85	0.12851
471.495	-1.86385		471.495	-0.26287		471.495	0.12851
472.14	-1.928		472.14	-0.15431		472.14	0.21282
472.785	-1.95014		472.785	-0.08502		472.785	0.336
473.43	-1.95014		473.43	-0.0414		473.43	0.41565
474.075	-1.83069		474.075	-0.01468		474.075	0.42056
474.72	-1.60762		474.72	0.00495		474.72	0.41888
475.365	-1.4303		475.365	-0.000302643		475.365	0.36292
476.01	-1.331		476.01	-0.03249		476.01	0.27936
476.655	-1.28284		476.655	-0.15456		476.655	0.19962
477.3	-1.25634		477.3	-0.32622		477.3	0.19962
477.945	-1.21232		477.945	-0.35789		477.945	0.25327
478.59	-1.14231		478.59	-0.3612		478.59	0.31839
479.235	-1.06496		479.235	-0.30637		479.235	0.34146
479.88	-1.03961		479.88	-0.31337		479.88	0.349
480.525	-1.03961		480.525	-0.3556		480.525	0.35578
481.17	-1.09145		481.17	-0.5221		481.17	0.37235
481.815	-1.19975		481.815	-0.72682		481.815	0.38253
482.46	-1.36871		482.46	-0.86665		482.46	0.3879
483.105	-1.53578		483.105	-0.89045		483.105	0.38233
483.75	-1.6269		483.75	-0.88014		483.75	0.32327
484.395	-1.65811		484.395	-0.84224		484.395	0.24676
485.04	-1.70007		485.04	-0.72877		485.04	0.19142
485.685	-1.76142		485.685	-0.59395		485.685	0.15079
486.33	-1.80524		486.33	-0.5316		486.33	0.09353
486.975	-1.77989		486.975	-0.52273		486.975	0.00582
487.62	-1.70062		487.62	-0.53801		487.62	-0.12031
488.265	-1.58827		488.265	-0.57415		488.265	-0.25529
488.91	-1.50943		488.91	-0.50708		488.91	-0.2948
489.555	-1.47395		489.555	-0.40855		489.555	-0.30922
490.2	-1.47395		490.2	-0.25855		490.2	-0.25837
490.845	-1.48269		490.845	-0.11025		490.845	-0.22442
491.49	-1.50876		491.49	0.014		491.49	-0.2202
492.135	-1.54013		492.135	0.07088		492.135	-0.21948
492.78	-1.56144		492.78	0.08421		492.78	-0.17115
493.425	-1.56177		493.425	0.05077		493.425	-0.13244
494.07	-1.56922		494.07	0.01245		494.07	-0.12644
494.715	-1.56846		494.715	-0.01941		494.715	-0.12656
495.36	-1.56328		495.36	-0.03081		495.36	-0.26801
496.005	-1.56004		496.005	-0.09085		496.005	-0.43233
496.65	-1.56628		496.65	-0.23657		496.65	-0.53455
497.295	-1.60999		497.295	-0.36473		497.295	-0.53455
497.94	-1.69816		497.94	-0.3918		497.94	-0.52522
498.585	-1.75842		498.585	-0.37275		498.585	-0.45879
499.23	-1.86826		499.23	-0.29408		499.23	-0.42643
499.875	-1.9031		499.875	-0.18699		499.875	-0.42643
500.52	-1.81506		500.52	-0.10852		500.52	-0.44857
501.165	-1.76739		501.165	-0.10099		501.165	-0.6005
501.81	-1.76739		501.81	-0.1211		501.81	-0.77986
502.455	-1.8182		502.455	-0.20053		502.455	-0.77986
503.1	-1.84024		503.1	-0.29949		503.1	-0.65976
503.745	-1.8182		503.745	-0.41468		503.745	-0.37157
504.39	-1.69085		504.39	-0.50747		504.39	-0.12093
505.035	-1.43704		505.035	-0.53362		505.035	0.02049
505.68	-1.20535		505.68	-0.55241		505.68	0.0865
506.325	-1.0677		506.325	-0.58229		506.325	0.10329
506.97	-1.0063		506.97	-0.57834		506.97	0.11075
507.615	-0.95308		507.615	-0.55359		507.615	0.08494
508.26	-0.92307		508.26	-0.45715		508.26	0.05659
508.905	-0.83383		508.905	-0.33766		508.905	-0.0424
509.55	-0.721		509.55	-0.24672		509.55	-0.18172
510.195	-0.63307		510.195	-0.19388		510.195	-0.25983
510.84	-0.57997		510.84	-0.18547		510.84	-0.25983
511.485	-0.54207		511.485	-0.20306		511.485	-0.14155
512.13	-0.53261		512.13	-0.27437		512.13	-0.05863
512.775	-0.53261		512.775	-0.42224		512.775	-0.05863
513.42	-0.55216		513.42	-0.57107		513.42	-0.10786
514.065	-0.56482		514.065	-0.59212		514.065	-0.19769
514.71	-0.56504		514.71	-0.58327		514.71	-0.26527
515.355	-0.56371		515.355	-0.48891		515.355	-0.29665
516	-0.56199		516	-0.3968		516	-0.29665
516.645	-0.55938		516.645	-0.33551		516.645	-0.23977
517.29	-0.56584		517.29	-0.2803		517.29	-0.18118
517.935	-0.56958		517.935	-0.15886		517.935	-0.13317
518.58	-0.58139		518.58	0.02475		518.58	-0.07148
519.225	-0.58139		519.225	0.08642		519.225	-0.01185
519.87	-0.55662		519.87	0.12919		519.87	0.05417
520.515	-0.48875		520.515	0.02357		520.515	0.12565
521.16	-0.41158		521.16	-0.1511		521.16	0.19399
521.805	-0.39806		521.805	-0.38905		521.805	0.25675
522.45	-0.40578		522.45	-0.622		522.45	0.29963
523.095	-0.46472		523.095	-0.61817		523.095	0.29963
523.74	-0.53402		523.74	-0.47962		523.74	0.29703
524.385	-0.57592		524.385	-0.30378		524.385	0.23972
525.03	-0.56223		525.03	-0.2561		525.03	0.137
525.675	-0.52022		525.675	-0.24392		525.675	0.01374
526.32	-0.4269		526.32	-0.22907		526.32	-0.02701
526.965	-0.38161		526.965	-0.18502		526.965	0.01091
527.61	-0.36463		527.61	-0.05837		527.61	0.06253
528.255	-0.34513		528.255	0.07283		528.255	0.14782
528.9	-0.32356		528.9	0.13382		528.9	0.20366
529.545	-0.3195		529.545	0.18371		529.545	0.23794
530.19	-0.31141		530.19	0.25513		530.19	0.2502
530.835	-0.33216		530.835	0.31993		530.835	0.2502
531.48	-0.37845		531.48	0.47747		531.48	0.23068
532.125	-0.46711		532.125	0.60506		532.125	0.20677
532.77	-0.58084		532.77	0.62961		532.77	0.18835
533.415	-0.66869		533.415	0.62096		533.415	0.16192
534.06	-0.6886		534.06	0.54403		534.06	0.10465
534.705	-0.70191		534.705	0.48865		534.705	0.02085
535.35	-0.7043		535.35	0.49939		535.35	-0.04811
535.995	-0.73321		535.995	0.53074		535.995	-0.04913
536.64	-0.74199		536.64	0.56986		536.64	-0.04049
537.285	-0.74577		537.285	0.60607		537.285	0.01716
537.93	-0.72002		537.93	0.57852		537.93	0.08087
538.575	-0.67844		538.575	0.56706		538.575	0.11622
539.22	-0.63584		539.22	0.56908		539.22	0.12563
539.865	-0.63414		539.865	0.61883		539.865	0.11871
540.51	-0.6354		540.51	0.67689		540.51	0.11319
541.155	-0.77128		541.155	0.73896		541.155	0.07488
541.8	-1.05903		541.8	0.6927		541.8	-3e-06
542.445	-1.3787		542.445	0.66535		542.445	-0.05527
543.09	-1.61479		543.09	0.57199		543.09	-0.05527
543.735	-1.79237		543.735	0.48248		543.735	-0.01507
544.38	-1.79246		544.38	0.38636		544.38	0.03203
545.025	-1.77359		545.025	0.2071		545.025	0.07436
545.67	-1.49169		545.67	-0.19387		545.67	0.103
546.315	-1.22175		546.315	-0.81688		546.315	0.11487
546.96	-1.03245		546.96	-1.12289		546.96	0.103
547.605	-0.92128		547.605	-1.12964		547.605	0.0824
548.25	-0.88578		548.25	-1.06006		548.25	0.03632
548.895	-0.87721		548.895	-0.91979		548.895	0.01282
549.54	-0.87217		549.54	-0.89533		549.54	0.01282
550.185	-0.85616		550.185	-0.88305		550.185	0.03037
550.83	-0.81355		550.83	-0.75727		550.83	0.03037
551.475	-0.7764		551.475	-0.47207		551.475	0.01866
552.12	-0.75499		552.12	-0.03888		552.12	-0.00297
552.765	-0.70535		552.765	0.24203		552.765	-0.01254
553.41	-0.65816		553.41	0.36329		553.41	-0.02383
554.055	-0.61131		554.055	0.4471		554.055	-0.05066
554.7	-0.56415		554.7	0.49904		554.7	-0.10414
555.345	-0.51912		555.345	0.57957		555.345	-0.17677
555.99	-0.47453		555.99	0.6467		555.99	-0.24395
556.635	-0.45243		556.635	0.65334		556.635	-0.24395
557.28	-0.38319		557.28	0.64446		557.28	-0.17153
557.925	-0.31788		557.925	0.54573		557.925	-0.04793
558.57	-0.31788		558.57	0.43541		558.57	0.0385
559.215	-0.32876		559.215	0.3807		559.215	0.06895
559.86	-0.34796		559.86	0.36917		559.86	0.06895
560.505	-0.36003		560.505	0.36749		560.505	0.0614
561.15	-0.33672		561.15	0.37042		561.15	0.0614
561.795	-0.23873		561.795	0.37799		561.795	0.0914
562.44	-0.15523		562.44	0.38631		562.44	0.1316
563.085	-0.1143		563.085	0.39107		563.085	0.15593
563.73	-0.1143		563.73	0.39312		563.73	0.1639
564.375	-0.14479		564.375	0.38725		564.375	0.15449
565.02	-0.22224		565.02	0.36211		565.02	0.11728
565.665	-0.29298		565.665	0.2782		565.665	0.09802
566.31	-0.31321		566.31	0.16783		566.31	0.09802
566.955	-0.31373		566.955	0.15844		566.955	0.17723
567.6	-0.31529		567.6	0.23761		567.6	0.28298
568.245	-0.31589		568.245	0.36729		568.245	0.32374
568.89	-0.34484		568.89	0.46524		568.89	0.34002
569.535	-0.43116		569.535	0.52761		569.535	0.33683
570.18	-0.50223		570.18	0.56242		570.18	0.3219
570.825	-0.53632		570.825	0.5649		570.825	0.30378
571.47	-0.5446		571.47	0.56025		571.47	0.28089
572.115	-0.54627		572.115	0.50527		572.115	0.2299
572.76	-0.56324		572.76	0.41452		572.76	0.22539
573.405	-0.59622		573.405	0.36729		573.405	0.24501
574.05	-0.64764		574.05	0.34923		574.05	0.31247
574.695	-0.68688		574.695	0.38281		574.695	0.3465
575.34	-0.6999		575.34	0.44548		575.34	0.34908
575.985	-0.68688		575.985	0.5145		575.985	0.341
576.63	-0.63353		576.63	0.57794		576.63	0.26508
577.275	-0.54295		577.275	0.59832		577.275	0.15615
577.92	-0.45102		577.92	0.60836		577.92	0.07024
578.565	-0.37502		578.565	0.54273		578.565	0.02897
579.21	-0.31544		579.21	0.43793		579.21	0.02887
579.855	-0.28617		579.855	0.29805		579.855	0.04833
580.5	-0.27548		580.5	0.11686		580.5	0.08929
581.145	-0.28355		581.145	-0.06475		581.145	0.16569
581.79	-0.31294		581.79	-0.06578		581.79	0.26525
582.435	-0.34451		582.435	-0.01038		582.435	0.32474
583.08	-0.4296		583.08	0.1664		583.08	0.3541
583.725	-0.6059		583.725	0.24974		583.725	0.3813
584.37	-0.83031		584.37	0.30576		584.37	0.4141
585.015	-0.96791		585.015	0.30467		585.015	0.43634
585.66	-1.03908		585.66	0.32609		585.66	0.4402
586.305	-1.03908		586.305	0.34109		586.305	0.43634
586.95	-1.03908		586.95	0.39077		586.95	0.41817
587.595	-1.0444		587.595	0.41032		587.595	0.38742
588.24	-1.11146		588.24	0.39487		588.24	0.35252
588.885	-1.1268		588.885	0.28539		588.885	0.30774
589.53	-1.11146		589.53	0.0848		589.53	0.23675
590.175	-1.04689		590.175	-0.18094		590.175	0.23675
590.82	-0.96229		590.82	-0.37694		590.82	0.25871
591.465	-0.90211		591.465	-0.37487		591.465	0.28037
592.11	-0.8182		592.11	-0.31968		592.11	0.28179
592.755	-0.63943		592.755	-0.19851		592.755	0.28179
593.4	-0.4488		593.4	-0.03299		593.4	0.2669
594.045	-0.31026		594.045	0.24148		594.045	0.23574
594.69	-0.24894		594.69	0.42339		594.69	0.20554
595.335	-0.19475		595.335	0.60349		595.335	0.17812
595.98	-0.11137		595.98	0.64561		595.98	0.13883
596.625	-0.00658		596.625	0.63249		596.625	0.10047
597.27	0.08679		597.27	0.60988		597.27	0.10047
597.915	0.14433		597.915	0.48234		597.915	0.1157
598.56	0.15072		598.56	0.43728		598.56	0.17472
599.205	0.15072		599.205	0.43886		599.205	0.22506
599.85	0.13509		599.85	0.62446		599.85	0.22506
600.495	0.13188		600.495	0.79546		600.495	0.2104
601.14	0.13188		601.14	0.84879		601.14	0.14456
601.785	0.16345		601.785	0.87049		601.785	0.07082
602.43	0.22717		602.43	0.85686		602.43	0.0388
603.075	0.30127		603.075	0.79151		603.075	0.02745
603.72	0.3629		603.72	0.67904		603.72	0.02436
604.365	0.38666		604.365	0.44126		604.365	0.0117
605.01	0.39768		605.01	0.2021		605.01	-0.00109
605.655	0.38666		605.655	0.17339		605.655	0.00518
606.3	0.37702		606.3	0.17231		606.3	0.03889
606.945	0.36793		606.945	0.29657		606.945	0.10025
607.59	0.35416		607.59	0.43304		607.59	0.13533
608.235	0.3094		608.235	0.54442		608.235	0.13619
608.88	0.19937		608.88	0.54724		608.88	0.1298
609.525	0.0548		609.525	0.5273		609.525	0.12236
610.17	-0.03567		610.17	0.36296		610.17	0.12676
610.815	-0.04395		610.815	0.13837		610.815	0.14251
611.46	-0.06246		611.46	-0.09699		611.46	0.16488
612.105	-0.04755		612.105	-0.22891		612.105	0.17572
612.75	-0.04658		612.75	-0.23988		612.75	0.18991
613.395	-0.0595		613.395	-0.20842		613.395	0.22328
614.04	-0.08021		614.04	0.000160973		614.04	0.24906
614.685	-0.14094		614.685	0.2657		614.685	0.24906
615.33	-0.25059		615.33	0.51314		615.33	0.222
615.975	-0.41597		615.975	0.68196		615.975	0.18302
616.62	-0.55053		616.62	0.73923		616.62	0.15305
617.265	-0.63449		617.265	0.74529		617.265	0.15109
617.91	-0.59907		617.91	0.71143		617.91	0.16804
618.555	-0.57172		618.555	0.65557		618.555	0.21164
619.2	-0.50623		619.2	0.6146		619.2	0.24433
619.845	-0.45652		619.845	0.52057		619.845	0.25561
620.49	-0.44708		620.49	0.3059		620.49	0.2544
621.135	-0.44967		621.135	-0.019		621.135	0.24256
621.78	-0.48262		621.78	-0.32126		621.78	0.20465
622.425	-0.52343		622.425	-0.47953		622.425	0.13948
623.07	-0.57379		623.07	-0.57835		623.07	0.07594
623.715	-0.61639		623.715	-0.67856		623.715	0.05863
624.36	-0.625		624.36	-0.67941		624.36	0.05586
625.005	-0.61725		625.005	-0.61531		625.005	0.0689
625.65	-0.40118		625.65	-0.34246		625.65	0.05424
626.295	-0.08207		626.295	-0.15919		626.295	0.02557
626.94	0.16447		626.94	-0.12277		626.94	-0.0633
627.585	0.30254		627.585	-0.12364		627.585	-0.11741
628.23	0.36375		628.23	-0.08867		628.23	-0.11741
628.875	0.36375		628.875	0.1163		628.875	-0.0181
629.52	0.3306		629.52	0.33083		629.52	0.06739
630.165	0.2616		630.165	0.36396		630.165	0.0784
630.81	0.21059		630.81	0.31892		630.81	0.0784
631.455	0.17797		631.455	0.2432		631.455	0.046
632.1	0.1416		632.1	0.14532		632.1	-0.0288
632.745	0.09314		632.745	0.08168		632.745	-0.05919
633.39	0.02283		633.39	0.04827		633.39	-0.05919
634.035	-0.06017		634.035	-0.04004		634.035	0.0132
634.68	-0.1252		634.68	-0.14359		634.68	0.06113
635.325	-0.16632		635.325	-0.21917		635.325	0.08794
635.97	-0.21496		635.97	-0.27607		635.97	0.12719
636.615	-0.3265		636.615	-0.29816		636.615	0.2283
637.26	-0.48702		637.26	-0.29319		637.26	0.38016
637.905	-0.61869		637.905	-0.26672		637.905	0.51173
638.55	-0.70071		638.55	-0.21405		638.55	0.58974
639.195	-0.76894		639.195	-0.13261		639.195	0.61887
639.84	-0.78388		639.84	-0.04586		639.84	0.61887
640.485	-0.76894		640.485	-0.00274		640.485	0.60471
641.13	-0.6012		641.13	0.04798		641.13	0.56251
641.775	-0.07765		641.775	0.05425		641.775	0.49867
642.42	0.41158		642.42	0.06051		642.42	0.42122
643.065	0.62231		643.065	0.05816		643.065	0.34802
643.71	0.70017		643.71	0.05225		643.71	0.29411
644.355	0.72917		644.355	0.01626		644.355	0.28798
645	0.73883		645	-0.00944		645	0.28883
645.645	0.73883		645.645	-0.03645		645.645	0.32558
646.29	0.73675		646.29	-0.00733		646.29	0.33317
646.935	0.73158		646.935	0.06008		646.935	0.32875
647.58	0.73158		647.58	0.14032		647.58	0.28803
648.225	0.74375		648.225	0.17674		648.225	0.27752
648.87	0.79112		648.87	0.14273		648.87	0.25871
649.515	0.84589		649.515	0.0216		649.515	0.26292
650.16	0.89613		650.16	-0.16345		650.16	0.26343
650.805	0.93504		650.805	-0.3512		650.805	0.28118
651.45	0.95309		651.45	-0.52228		651.45	0.29309
652.095	0.95166		652.095	-0.66774		652.095	0.30605
652.74	0.93588		652.74	-0.76781		652.74	0.30605
653.385	0.85502		653.385	-0.95747		653.385	0.28835
654.03	0.65923		654.03	-1.29805		654.03	0.28639
654.675	0.39037		654.675	-1.60236		654.675	0.28835
655.32	0.22478		655.32	-1.60819		655.32	0.34396
655.965	0.19642		655.965	-1.6088		655.965	0.40478
656.61	0.19642		656.61	-1.57324		656.61	0.4205
657.255	0.2479		657.255	-1.4768		657.255	0.40726
657.9	0.39962		657.9	-1.2528		657.9	0.3459
658.545	0.5691		658.545	-0.73111		658.545	0.18619
659.19	0.67658		659.19	-0.29169		659.19	-0.00889
659.835	0.73048		659.835	-0.26868		659.835	-0.11073
660.48	0.76324		660.48	-0.32824		660.48	-0.11073
661.125	0.78302		661.125	-0.51738		661.125	-0.04896
661.77	0.78063		661.77	-0.52943		661.77	0.00469
662.415	0.7485		662.415	-0.53262		662.415	0.0315
663.06	0.63682		663.06	-0.36768		663.06	0.04461
663.705	0.4545		663.705	-0.18959		663.705	0.06547
664.35	0.26078		664.35	-0.05232		664.35	0.10941
664.995	0.09871		664.995	0.03656		664.995	0.17508
665.64	-0.03724		665.64	0.11515		665.64	0.24634
666.285	-0.12244		666.285	0.19444		666.285	0.31116
666.93	-0.12244		666.93	0.19846		666.93	0.36021
667.575	-0.02384		667.575	0.17963		667.575	0.39321
668.22	0.15457		668.22	0.01648		668.22	0.40001
668.865	0.31291		668.865	-0.1882		668.865	0.39911
669.51	0.41222		669.51	-0.2074		669.51	0.37465
670.155	0.45832		670.155	-0.18926		670.155	0.33157
670.8	0.45832		670.8	-0.04021		670.8	0.29849
671.445	0.44639		671.445	0.10639		671.445	0.28036
672.09	0.40124		672.09	0.17359		672.09	0.26666
672.735	0.40124		672.735	0.14961		672.735	0.24462
673.38	0.4649		673.38	0.03455		673.38	0.20613
674.025	0.55521		674.025	-0.18908		674.025	0.15954
674.67	0.60557		674.67	-0.40196		674.67	0.13369
675.315	0.62052		675.315	-0.58206		675.315	0.13369
675.96	0.59328		675.96	-0.78899		675.96	0.15827
676.605	0.43072		676.605	-1.04018		676.605	0.19253
677.25	0.22258		677.25	-1.09013		677.25	0.22204
677.895	0.15952		677.895	-1.08958		677.895	0.2247
678.54	0.15952		678.54	-0.79795		678.54	0.22177
679.185	0.17648		679.185	-0.52103		679.185	0.17658
679.83	0.20142		679.83	-0.31781		679.83	0.10838
680.475	0.21579		680.475	-0.13083		680.475	0.04296
681.12	0.22748		681.12	0.07304		681.12	0.01234
681.765	0.25697		681.765	0.256		681.765	0.01025
682.41	0.27577		682.41	0.32948		682.41	0.02346
683.055	0.27577		683.055	0.33154		683.055	0.04969
683.7	0.24528		683.7	0.26262		683.7	0.0891
684.345	0.22106		684.345	0.12587		684.345	0.13202
684.99	0.22411		684.99	-0.02205		684.99	0.16667
685.635	0.23562		685.635	-0.16367		685.635	0.20025
686.28	0.28914		686.28	-0.31456		686.28	0.25066
686.925	0.34355		686.925	-0.36888		686.925	0.30373
687.57	0.38456		687.57	-0.37854		687.57	0.33989
688.215	0.39393		688.215	-0.3125		688.215	0.35623
688.86	0.39393		688.86	-0.15746		688.86	0.36558
689.505	0.36937		689.505	-0.07541		689.505	0.37801
690.15	0.36136		690.15	-0.00197		690.15	0.37801
690.795	0.36958		690.795	0.03165		690.795	0.36356
691.44	0.39658		691.44	0.21767		691.44	0.29537
692.085	0.41833		692.085	0.40961		692.085	0.12812
692.73	0.4378		692.73	0.43207		692.73	-0.22574
693.375	0.44354		693.375	0.43143		693.375	-0.68875
694.02	0.44354		694.02	0.41675		694.02	-0.69389
694.665	0.43451		694.665	0.43424		694.665	-0.56182
695.31	0.42066		695.31	0.49109		695.31	-0.22892
695.955	0.40075		695.955	0.56951		695.955	-0.04607
696.6	0.36921		696.6	0.67156		696.6	0.0226
697.245	0.36921		697.245	0.78712		697.245	0.05626
697.89	0.45974		697.89	0.89464		697.89	0.06988
698.535	0.63491		698.535	0.97544		698.535	0.14535
699.18	0.74106		699.18	1.01034		699.18	0.23876
699.825	0.7991		699.825	1.03562		699.825	0.23876
700.47	0.82346		700.47	1.04427		700.47	0.18522
701.115	0.83456		701.115	1.02318		701.115	0.00991
701.76	0.8257		701.76	1.00649		701.76	-0.02945
702.405	0.81969		702.405	1.01787		702.405	-0.02945
703.05	0.801		703.05	1.05519		703.05	0.06634
703.695	0.77448		703.695	1.08605		703.695	0.16881
704.34	0.71473		704.34	1.0977		704.34	0.23318
704.985	0.60491		704.985	1.09744		704.985	0.24047
705.63	0.49459		705.63	1.06358		705.63	0.23537
706.275	0.44392		706.275	1.04007		706.275	0.19137
706.92	0.4245		706.92	0.9702		706.92	0.19137
707.565	0.40195		707.565	0.83939		707.565	0.2759
708.21	0.33789		708.21	0.62446		708.21	0.35371
708.855	0.18896		708.855	0.36116		708.855	0.38892
709.5	0.04882		709.5	0.135		709.5	0.39504
710.145	0.00715		710.145	-0.0018		710.145	0.39504
710.79	0.00715		710.79	-0.0442		710.79	0.40853
711.435	0.14057		711.435	-0.08909		711.435	0.42387
712.08	0.28162		712.08	-0.01972		712.08	0.45897
712.725	0.31703		712.725	0.09267		712.725	0.45897
713.37	0.3543		713.37	0.19427		713.37	0.44754
714.015	0.36109		714.015	0.19574		714.015	0.39187
714.66	0.36109		714.66	0.1205		714.66	0.32288
715.305	0.34259		715.305	-0.08656		715.305	0.27258
715.95	0.29939		715.95	-0.41239		715.95	0.2604
716.595	0.20382		716.595	-0.59956		716.595	0.2604
717.24	0.0925		717.24	-0.59342		717.24	0.26515
717.885	-0.05556		717.885	-0.25609		717.885	0.26961
718.53	-0.19462		718.53	0.13888		718.53	0.28467
719.175	-0.31474		719.175	0.37265		719.175	0.32142
719.82	-0.43156		719.82	0.45377		719.82	0.38569
720.465	-0.55001		720.465	0.4887		720.465	0.44907
721.11	-0.60998		721.11	0.51177		721.11	0.46419
721.755	-0.59295		721.755	0.57133		721.755	0.46308
722.4	-0.44781		722.4	0.63684		722.4	0.41722
723.045	-0.12651		723.045	0.64252		723.045	0.35013
723.69	0.29441		723.69	0.60123		723.69	0.28461
724.335	0.64519		724.335	0.5192		724.335	0.24468
724.98	0.84287		724.98	0.40889		724.98	0.2435
725.625	0.92761		725.625	0.30842		725.625	0.24468
726.27	0.96439		726.27	0.30797		726.27	0.2406
726.915	0.99772		726.915	0.35546		726.915	0.20319
727.56	1.02454		727.56	0.389		727.56	0.06512
728.205	1.02454		728.205	0.37219		728.205	-0.0298
728.85	1.00118		728.85	0.1974		728.85	-0.0298
729.495	0.91507		729.495	-0.06821		729.495	0.04108
730.14	0.85242		730.14	-0.22869		730.14	0.18222
730.785	0.86289		730.785	-0.23262		730.785	0.30997
731.43	0.98373		731.43	-0.18654		731.43	0.36372
732.075	1.08495		732.075	-0.10587		732.075	0.36372
732.72	1.14289		732.72	-0.00376		732.72	0.35897
733.365	1.1666		733.365	0.14316		733.365	0.34639
734.01	1.16772		734.01	0.33395		734.01	0.3483
734.655	1.16186		734.655	0.50549		734.655	0.37048
735.3	1.12799		735.3	0.60567		735.3	0.40245
735.945	1.05452		735.945	0.6244		735.945	0.43751
736.59	0.93836		736.59	0.62748		736.59	0.43751
737.235	0.81094		737.235	0.59663		737.235	0.42432
737.88	0.78009		737.88	0.52401		737.88	0.40354
738.525	0.72404		738.525	0.45133		738.525	0.40354
739.17	0.72404		739.17	0.39693		739.17	0.44523
739.815	0.74427		739.815	0.39379		739.815	0.53875
740.46	0.74533		740.46	0.39797		740.46	0.63154
741.105	0.74533		741.105	0.4905		741.105	0.69434
741.75	0.72059		741.75	0.64054		741.75	0.7317
742.395	0.68463		742.395	0.78287		742.395	0.75893
743.04	0.71525		743.04	0.83692		743.04	0.78108
743.685	0.79094		743.685	0.83726		743.685	0.78235
744.33	0.88676		744.33	0.7558		744.33	0.78036
744.975	0.99871		744.975	0.67086		744.975	0.76655
745.62	1.05905		745.62	0.57566		745.62	0.72796
746.265	1.08924		746.265	0.59111		746.265	0.65043
746.91	1.11854		746.91	0.67198		746.91	0.54322
747.555	1.15347		747.555	0.77273		747.555	0.42139
748.2	1.20084		748.2	0.7866		748.2	0.29761
748.845	1.24881		748.845	0.78168		748.845	0.20036
749.49	1.26408		749.49	0.69779		749.49	0.20036
750.135	1.26408		750.135	0.60775		750.135	0.23986
750.78	1.23016		750.78	0.52795		750.78	0.26585
751.425	1.18962		751.425	0.47085		751.425	0.26585
752.07	1.15283		752.07	0.45039		752.07	0.24185
752.715	1.0966		752.715	0.45285		752.715	0.22858
753.36	1.04775		753.36	0.46902		753.36	0.21173
754.005	1.04775		754.005	0.48771		754.005	0.20647
754.65	1.10381		754.65	0.50892		754.65	0.21056
755.295	1.1709		755.295	0.51746		755.295	0.22758
755.94	1.1709		755.94	0.50952		755.94	0.24058
756.585	1.14998		756.585	0.48094		756.585	0.24481
757.23	1.11894		757.23	0.39862		757.23	0.23629
757.875	1.11276		757.875	0.28827		757.875	0.21922
758.52	1.11276		758.52	0.1541		758.52	0.19329
759.165	1.13213		759.165	0.09037		759.165	0.1704
759.81	1.13213		759.81	0.08627		759.81	0.1704
760.455	1.12879		760.455	0.15523		760.455	0.23881
761.1	1.10634		761.1	0.26271		761.1	0.36141
761.745	1.08052		761.745	0.36569		761.745	0.44192
762.39	1.07957		762.39	0.47765		762.39	0.44192
763.035	1.0966		763.035	0.55796		763.035	0.40983
763.68	1.16167		763.68	0.58642		763.68	0.34593
764.325	1.25243		764.325	0.60385		764.325	0.33522
764.97	1.31241		764.97	0.61217		764.97	0.3364
765.615	1.34805		765.615	0.64321		765.615	0.39186
766.26	1.35839		766.26	0.66004		766.26	0.42756
766.905	1.3368		766.905	0.65926		766.905	0.42756
767.55	1.32503		767.55	0.35975		767.55	0.41506
768.195	1.29263		768.195	-0.28015		768.195	0.37836
768.84	1.29263		768.84	-0.28126		768.84	0.30655
769.485	1.3133		769.485	-0.08494		769.485	0.19732
770.13	1.36524		770.13	0.37804		770.13	0.10235
770.775	1.41485		770.775	0.68897		770.775	0.08922
771.42	1.45024		771.42	0.86547		771.42	0.10215
772.065	1.46212		772.065	0.95543		772.065	0.15042
772.71	1.46212		772.71	0.9887		772.71	0.21343
773.355	1.44561		773.355	1.03144		773.355	0.27558
774	1.39184		774	1.0448		774	0.33921
774.645	1.29213		774.645	1.09331		774.645	0.40308
775.29	1.14684		775.29	1.13809		775.29	0.44307
775.935	0.96239		775.935	1.14577		775.935	0.46883
776.58	0.78956		776.58	1.12064		776.58	0.49202
777.225	0.71013		777.225	1.05477		777.225	0.52174
777.87	0.69861		777.87	1.0459		777.87	0.55557
778.515	0.6949		778.515	1.05834		778.515	0.5669
779.16	0.6949		779.16	1.06833		779.16	0.5669
779.805	0.6949		779.805	1.07174		779.805	0.56048
780.45	0.69871		780.45	1.04401		780.45	0.54511
781.095	0.83839		781.095	0.95782		781.095	0.52025
781.74	0.98313		781.74	0.86914		781.74	0.47907
782.385	1.06002		782.385	0.79762		782.385	0.45446
783.03	1.09388		783.03	0.70471		783.03	0.45446
783.675	1.11718		783.675	0.54031		783.675	0.48683
784.32	1.11333		784.32	0.32871		784.32	0.5363
784.965	1.06261		784.965	0.12695		784.965	0.56637
785.61	0.87303		785.61	-0.09075		785.61	0.57897
786.255	0.56043		786.255	-0.38322		786.255	0.54768
786.9	0.45475		786.9	-0.6668		786.9	0.52023
787.545	0.46461		787.545	-0.69062		787.545	0.45395
788.19	0.50965		788.19	-0.64859		788.19	0.37833
788.835	0.51286		788.835	-0.32266		788.835	0.3021
789.48	0.49342		789.48	-0.02018		789.48	0.24003
790.125	0.46317		790.125	0.20841		790.125	0.23368
790.77	0.46317		790.77	0.33864		790.77	0.24361
791.415	0.58752		791.415	0.35266		791.415	0.27569
792.06	0.75614		792.06	0.34247		792.06	0.30244
792.705	0.84459		792.705	0.25188		792.705	0.32679
793.35	0.87023		793.35	0.11759		793.35	0.34651
793.995	0.87023		793.995	0.03263		793.995	0.35445
794.64	0.85843		794.64	0.04299		794.64	0.35445
795.285	0.81521		795.285	0.06044		795.285	0.33198
795.93	0.74734		795.93	0.13946		795.93	0.29406
796.575	0.70827		796.575	0.28834		796.575	0.24265
797.22	0.70827		797.22	0.52957		797.22	0.17176
797.865	0.80014		797.865	0.84684		797.865	0.11009
798.51	0.95141		798.51	1.07739		798.51	0.11009
799.155	1.09493		799.155	1.22182		799.155	0.13063
799.8	1.206		799.8	1.30608		799.8	0.19454
800.445	1.27845		800.445	1.35472		800.445	0.25113
801.09	1.29559		801.09	1.35279		801.09	0.27435
801.735	1.28746		801.735	1.34833		801.735	0.28164
802.38	1.26101		802.38	1.27924		802.38	0.27435
803.025	1.17821		803.025	1.16128		803.025	0.25556
803.67	1.09474		803.67	1.04015		803.67	0.19227
804.315	1.05014		804.315	0.97514		804.315	0.06784
804.96	1.03592		804.96	0.94584		804.96	-0.14291
805.605	1.03592		805.605	0.915		805.605	-0.37065
806.25	1.03818		806.25	0.82753		806.25	-0.45965
806.895	1.0672		806.895	0.76667		806.895	-0.45965
807.54	1.10068		807.54	0.75276		807.54	-0.33009
808.185	1.18745		808.185	1.00944		808.185	-0.13633
808.83	1.21983		808.83	1.25516		808.83	0.02357
809.475	1.21983		809.475	1.36687		809.475	0.04243
810.12	1.19301		810.12	1.37112		810.12	0.12908
810.765	1.09458		810.765	1.35034		810.765	0.14647
811.41	1.00603		811.41	1.2813		811.41	0.1814
812.055	0.9585		812.055	1.14028		812.055	0.23033
812.7	0.96083		812.7	0.94868		812.7	0.26886
813.345	0.98018		813.345	0.74649		813.345	0.33238
813.99	0.98018		813.99	0.56742		813.99	0.39004
814.635	0.97784		814.635	0.43976		814.635	0.43714
815.28	0.97639		815.28	0.332		815.28	0.47719
815.925	0.97824		815.925	0.22254		815.925	0.50021
816.57	1.0351		816.57	0.19469		816.57	0.49943
817.215	1.1293		817.215	0.19433		817.215	0.46129
817.86	1.20057		817.86	0.20609		817.86	0.40583
818.505	1.24681		818.505	0.19402		818.505	0.34576
819.15	1.27499		819.15	0.17597		819.15	0.2981
819.795	1.30027		819.795	0.20448		819.795	0.2915
820.44	1.33918		820.44	0.26329		820.44	0.29843
821.085	1.34851		821.085	0.42729		821.085	0.30565
821.73	1.36809		821.73	0.62091		821.73	0.30747
822.375	1.34327		822.375	0.76745		822.375	0.30877
823.02	1.27699		823.02	0.82535		823.02	0.30918
823.665	1.17763		823.665	0.80807		823.665	0.3377
824.31	1.0539		824.31	0.75577		824.31	0.37102
824.955	0.94283		824.955	0.64433		824.955	0.37446
825.6	0.94283		825.6	0.53022		825.6	0.3717
826.245	0.95498		826.245	0.39818		826.245	0.30226
826.89	1.05124		826.89	0.32268		826.89	0.13715
827.535	1.17756		827.535	0.29086		827.535	-0.11512
828.18	1.28214		828.18	0.35615		828.18	-0.1689
828.825	1.35113		828.825	0.51913		828.825	-0.1689
829.47	1.3995		829.47	0.70464		829.47	-0.01773
830.115	1.44243		830.115	0.84961		830.115	0.09793
830.76	1.47292		830.76	0.96099		830.76	0.15772
831.405	1.50791		831.405	1.04118		831.405	0.16996
832.05	1.50791		832.05	1.02497		832.05	0.16306
832.695	1.48575		832.695	0.89282		832.695	0.12919
833.34	1.43036		833.34	0.74667		833.34	0.0323
833.985	1.35238		833.985	0.61491		833.985	-0.03148
834.63	1.24811		834.63	0.52649		834.63	-0.03148
835.275	1.09762		835.275	0.50511		835.275	0.10084
835.92	0.83671		835.92	0.49143		835.92	0.22315
836.565	0.51419		836.565	0.47238		836.565	0.29897
837.21	0.44434		837.21	0.39648		837.21	0.30654
837.855	0.44434		837.855	0.2377		837.855	0.30654
838.5	0.62633		838.5	-0.01662		838.5	0.2324
839.145	0.81074		839.145	-0.21438		839.145	0.12011
839.79	0.96572		839.79	-0.22084		839.79	0.09262
840.435	1.08742		840.435	-0.13041		840.435	0.09262
841.08	1.16467		841.08	-0.04386		841.08	0.23535
841.725	1.16908		841.725	0.01041		841.725	0.34357
842.37	1.13133		842.37	0.06997		842.37	0.3901
843.015	1.06227		843.015	0.12114		843.015	0.40864
843.66	0.96073		843.66	0.12951		843.66	0.41906
844.305	0.845		844.305	0.12675		844.305	0.42032
844.95	0.71021		844.95	0.10978		844.95	0.42497
845.595	0.692		845.595	0.09018		845.595	0.44117
846.24	0.692		846.24	0.1006		846.24	0.48594
846.885	0.70538		846.885	0.21608		846.885	0.53933
847.53	0.70538		847.53	0.3685		847.53	0.56073
848.175	0.68305		848.175	0.4709		848.175	0.56073
848.82	0.68305		848.82	0.51873		848.82	0.53799
849.465	0.78141		849.465	0.53106		849.465	0.50082
850.11	0.94679		850.11	0.53396		850.11	0.44972
850.755	1.08384		850.755	0.4854		850.755	0.38959
851.4	1.15515		851.4	0.42734		851.4	0.33222
852.045	1.15515		852.045	0.38663		852.045	0.30687
852.69	1.15004		852.69	0.37453		852.69	0.28302
853.335	1.10562		853.335	0.36953		853.335	0.30208
853.98	1.03022		853.98	0.38797		853.98	0.30792
854.625	0.94454		854.625	0.42972		854.625	0.3447
855.27	0.86767		855.27	0.47739		855.27	0.38999
855.915	0.7768		855.915	0.48129		855.915	0.4292
856.56	0.64176		856.56	0.45641		856.56	0.44544
857.205	0.66764		857.205	0.36481		857.205	0.4292
857.85	0.82815		857.85	0.16394		857.85	0.37168
858.495	0.87895		858.495	-0.17257		858.495	0.24859
859.14	0.99174		859.14	-0.41117		859.14	0.14997
859.785	1.16021		859.785	-0.434		859.785	0.14937
860.43	1.29078		860.43	-0.39795		860.43	0.2126
861.075	1.37814		861.075	-0.30037		861.075	0.29963
861.72	1.42684		861.72	-0.21169		861.72	0.36716
862.365	1.42684		862.365	-0.12462		862.365	0.41054
863.01	1.39101		863.01	-0.00275		863.01	0.44421
863.655	1.27439		863.655	0.14051		863.655	0.4714
864.3	1.05744		864.3	0.2308		864.3	0.50605
864.945	0.79381		864.945	0.23073		864.945	0.55116
865.59	0.61059		865.59	0.18693		865.59	0.58324
866.235	0.5133		866.235	0.12697		866.235	0.59254
866.88	0.43634		866.88	0.08116		866.88	0.57487
867.525	0.30141		867.525	0.079		867.525	0.56574
868.17	0.06108		868.17	0.09789		868.17	0.56348
868.815	-0.29194		868.815	0.16084		868.815	0.54752
869.46	-0.40953		869.46	0.25982		869.46	0.53392
870.105	-0.40953		870.105	0.38569		870.105	0.46573
870.75	-0.22442		870.75	0.49224		870.75	0.37171
871.395	-0.06971		871.395	0.49126		871.395	0.33317
872.04	0.04367		872.04	0.45473		872.04	0.27449
872.685	0.17707		872.685	0.2292		872.685	0.27449
873.33	0.39015		873.33	-0.05291		873.33	0.29061
873.975	0.67836		873.975	-0.06212		873.975	0.31652
874.62	0.92595		874.62	0.14231		874.62	0.30346
875.265	1.06985		875.265	0.37796		875.265	0.30004
875.91	1.14008		875.91	0.57066		875.91	0.27963
876.555	1.15508		876.555	0.56236		876.555	0.27952

## Sheet: Fig. S3
Fig. S3a			Fig. S3b
Cross-cusp microstructure			Square-cusp microstructure
x (μm)	Microstructure depth (μm)		x (μm)	Microstructure depth (μm)
0	-4.77676		0	5.11081
0.25804	-0.28603		0.258	5.10997
0.51608	5.13708		0.51601	5.10762
0.77412	5.14756		0.77401	5.10432
1.03216	5.15006		1.03201	5.10164
1.29021	5.14837		1.29001	5.10102
1.54825	5.14405		1.54801	5.10268
1.80629	5.13807		1.80602	5.10571
2.06433	5.13148		2.06402	5.10895
2.32237	5.12538		2.32202	5.11163
2.58041	5.12074		2.58002	5.1134
2.83845	5.11805		2.83803	5.11424
3.09649	5.11699		3.09603	5.11427
3.35453	5.11659		3.35403	5.11367
3.61257	5.11573		3.61203	5.11268
3.87061	5.11396		3.87004	5.11155
4.12866	5.11228		4.12804	5.11057
4.3867	5.11209		4.38604	5.10985
4.64474	5.11319		4.64404	5.10929
4.90278	5.11419		4.90204	5.10879
5.16082	5.11463		5.16005	5.10843
5.41886	5.11539		5.41805	5.10818
5.6769	5.11718		5.67605	5.10766
5.93494	5.11962		5.93405	5.10644
6.19298	5.12173		6.19206	5.10448
6.45102	5.12258		6.45006	5.10207
6.70906	5.12183		6.70806	5.09963
6.96711	5.12028		6.96606	5.09757
7.22515	5.11909		7.22407	5.09643
7.48319	5.11863		7.48207	5.09664
7.74123	5.11852		7.74007	5.09835
7.99927	5.11835		7.99807	5.10127
8.25731	5.11782		8.25607	5.10485
8.51535	5.11669		8.51408	5.10835
8.77339	5.11524		8.77208	5.11097
9.03143	5.11425		9.03008	5.11216
9.28947	5.1144		9.28808	5.11198
9.54751	5.11563		9.54609	5.11112
9.80556	5.11762		9.80409	5.11037
10.0636	5.12008		10.0621	5.11006
10.3216	5.1222		10.3201	5.11003
10.5797	5.12299		10.5781	5.10995
10.8377	5.12263		10.8361	5.10952
11.0958	5.12228		11.0941	5.10857
11.3538	5.12254		11.3521	5.10727
11.6118	5.12303		11.6101	5.10624
11.8699	5.12371		11.8681	5.10619
12.1279	5.12526		12.1261	5.10739
12.386	5.12768		12.3841	5.10941
12.644	5.12963		12.6421	5.11142
12.902	5.12976		12.9001	5.11259
13.1601	5.12829		13.1581	5.11257
13.4181	5.12645		13.4161	5.1117
13.6762	5.12504		13.6741	5.11068
13.9342	5.12383		13.9321	5.11003
14.1922	5.12199		14.1901	5.10983
14.4503	5.11899		14.4481	5.10977
14.7083	5.11535		14.7061	5.10947
14.9664	5.11233		14.9641	5.10867
15.2244	5.11063		15.2221	5.10755
15.4825	5.10958		15.4801	5.10693
15.7405	5.10771		15.7381	5.10813
15.9985	5.10414		15.9961	5.11191
16.2566	5.09956		16.2541	5.11766
16.5146	5.09558		16.5121	5.12374
16.7727	5.09342		16.7702	5.12889
17.0307	5.0932		17.0282	5.02128
17.2887	5.09421		17.2862	4.66941
17.5468	5.09584		17.5442	3.96656
17.8048	5.09802		17.8022	2.88655
18.0629	5.10089		18.0602	1.46016
18.3209	5.10394		18.3182	-0.2091
18.5789	5.10622		18.5762	-1.9533
18.837	5.1071		18.8342	-3.59489
19.095	5.10651		19.0922	-4.96153
19.3531	5.10471		19.3502	-5.98208
19.6111	5.10218		19.6082	-6.64266
19.8692	5.09994		19.8662	-7.02186
20.1272	5.09904		20.1242	-7.17287
20.3852	5.09974		20.3822	-7.21177
20.6433	5.10144		20.6402	-7.21475
20.9013	5.10331		20.8982	-7.2161
21.1594	5.10478		21.1562	-7.21643
21.4174	5.10591		21.4142	-7.2161
21.6754	5.1071		21.6722	-7.21495
21.9335	5.10851		21.9302	-7.21282
22.1915	5.10987		22.1882	-7.20994
22.4496	5.111		22.4462	-7.20652
22.7076	5.11189		22.7042	-7.20236
22.9656	5.11239		22.9622	-7.19729
23.2237	5.11224		23.2202	-7.19146
23.4817	5.11187		23.4782	-7.18513
23.7398	5.11226		23.7362	-7.17843
23.9978	5.11403		23.9942	-7.17145
24.2558	5.1168		24.2522	-7.16435
24.5139	5.11934		24.5102	-7.15729
24.7719	5.12008		24.7682	-7.15027
25.03	5.11818		25.0262	-7.14267
25.288	5.11447		25.2842	-7.13296
25.5461	5.1107		25.5422	-7.11927
25.8041	5.10784		25.8002	-7.1007
26.0621	5.10588		26.0582	-7.07784
26.3202	5.10475		26.3162	-7.05222
26.5782	5.1046		26.5742	-6.97398
26.8363	5.10486		26.8322	-6.68617
27.0943	5.10449		27.0902	-6.10172
27.3523	5.10336		27.3483	-5.19165
27.6104	5.10232		27.6062	-4.01694
27.8684	5.10208		27.8642	-2.59578
28.1265	5.10339		28.1223	-1.01808
28.3845	5.10825		28.3803	0.56938
28.6425	0.81933		28.6383	2.00904
28.9006	-6.55598		28.8963	3.20241
29.1586	-6.42041		29.1543	4.10028
29.4167	-6.27289		29.4123	4.73949
29.6747	-6.14382		29.6703	5.07096
29.9327	-6.04144		29.9283	5.18706
30.1908	-5.96817		30.1863	5.1629
30.4488	-5.91778		30.4443	5.14496
30.7069	-5.8832		30.7023	5.13228
30.9649	-5.86091		30.9603	5.1235
31.223	-5.84948		31.2183	5.11763
31.481	-5.84572		31.4763	5.11417
31.739	-5.84447		31.7343	5.11255
31.9971	-5.84242		31.9923	5.11195
32.2551	-5.84011		32.2503	5.11147
32.5132	-5.83979		32.5083	5.11045
32.7712	-5.84275		32.7663	5.1089
33.0292	-5.84853		33.0243	5.10752
33.2873	-5.85548		33.2823	5.10706
33.5453	-5.86189		33.5403	5.10746
33.8034	-5.86683		33.7983	5.10793
34.0614	-5.8702		34.0563	5.10779
34.3194	-5.87221		34.3143	5.10713
34.5775	-5.87304		34.5723	5.10661
34.8355	-5.87299		34.8303	5.10683
35.0936	-5.87227		35.0883	5.10787
35.3516	-5.87022		35.3463	5.10915
35.6097	-5.86539		35.6043	5.10972
35.8677	-5.85723		35.8623	5.10903
36.1257	-5.84683		36.1203	5.10748
36.3838	-5.83525		36.3783	5.1063
36.6418	-5.82165		36.6363	5.10662
36.8999	-5.80407		36.8943	5.10864
37.1579	-5.78176		37.1523	5.1114
37.4159	-5.75663		37.4103	5.11346
37.674	-5.73145		37.6683	5.11377
37.932	-5.70684		37.9263	5.11231
38.1901	-5.68285		38.1843	5.10986
38.4481	-5.66059		38.4423	5.10747
38.7061	-5.64135		38.7004	5.10586
38.9642	-5.62482		38.9584	5.10519
39.2222	-5.60952		39.2163	5.10522
39.4803	-5.59452		39.4744	5.10543
39.7383	-5.57915		39.7324	5.10531
39.9963	-5.56101		39.9904	5.10476
40.2544	-5.53742		40.2484	5.10415
40.5124	-5.51026		40.5064	5.10388
40.7705	-5.48741		40.7644	5.1039
41.0285	-5.47929		41.0224	5.10386
41.2865	-5.49582		41.2804	5.10354
41.5446	-5.54496		41.5384	5.10327
41.8026	-5.63149		41.7964	5.10358
42.0607	-5.75539		42.0544	5.10474
42.3187	-5.9125		42.3124	5.10649
42.5767	-0.32805		42.5704	5.10828
42.8348	5.28842		42.8284	5.10958
43.0928	5.23706		43.0864	5.10999
43.3509	5.19978		43.3444	5.10944
43.6089	5.17236		43.6024	5.10824
43.867	5.15104		43.8604	5.10702
44.125	5.13454		44.1184	5.10637
44.383	5.1222		44.3764	5.10662
44.6411	5.11328		44.6344	5.10761
44.8991	5.10706		44.8924	5.1088
45.1572	5.10298		45.1504	5.10956
45.4152	5.10063		45.4084	5.10968
45.6732	5.09952		45.6664	5.10944
45.9313	5.09908		45.9244	5.10932
46.1893	5.09876		46.1824	5.10942
46.4474	5.0984		46.4404	5.10929
46.7054	5.09796		46.6984	5.10835
46.9635	5.09689		46.9564	5.10661
47.2215	5.09462		47.2144	5.10479
47.4795	5.09139		47.4724	5.10354
47.7376	5.08823		47.7304	5.10275
47.9956	5.08633		47.9884	5.10189
48.2537	5.08627		48.2464	5.10081
48.5117	5.08758		48.5044	5.09999
48.7697	5.0889		48.7624	5.09991
49.0278	5.08895		49.0204	5.1006
49.2858	5.08765		49.2784	5.10189
49.5439	5.08629		49.5365	5.10377
49.8019	5.0863		49.7944	5.10633
50.0599	5.08783		50.0525	5.10932
50.318	5.08996		50.3105	5.11203
50.576	5.09196		50.5685	5.11362
50.8341	5.09357		50.8265	5.11373
51.0921	5.09477		51.0845	5.1128
51.3501	5.09561		51.3425	5.11165
51.6082	5.09596		51.6005	5.11084
51.8662	5.09571		51.8585	5.11055
52.1243	5.09539		52.1165	5.11081
52.3823	5.09575		52.3745	5.11167
52.6403	5.09679		52.6325	5.11282
52.8984	5.09786		52.8905	5.11351
53.1564	5.09856		53.1485	5.11312
53.4145	5.09892		53.4065	5.11182
53.6725	5.09882		53.6645	5.11049
53.9305	5.09796		53.9225	5.10986
54.1886	5.09638		54.1805	5.10998
54.4466	5.09489		54.4385	5.11046
54.7047	5.09446		54.6965	5.11091
54.9627	5.09506		54.9545	5.11118
55.2208	5.09574		55.2125	5.11104
55.4788	5.09593		55.4705	5.1099
55.7368	5.09591		55.7285	5.10663
55.9949	5.09619		55.9865	5.09958
56.2529	5.09652		56.2445	5.02406
56.511	5.09598		56.5025	4.63552
56.769	5.0938		56.7605	3.72149
57.027	5.09031		57.0185	2.19061
57.2851	5.08671		57.2765	0.21155
57.5431	5.08397		57.5345	-1.8511
57.8012	5.08236		57.7925	-3.72885
58.0592	5.08196		58.0505	-5.23698
58.3173	5.08282		58.3085	-6.32902
58.5753	5.08444		58.5665	-6.91029
58.8333	5.08572		58.8245	-7.10595
59.0914	5.08593		59.0825	-7.13651
59.3494	5.08514		59.3405	-7.16556
59.6075	5.0839		59.5985	-7.19259
59.8655	5.08291		59.8565	-7.21787
60.1235	5.08286		60.1145	-7.24181
60.3816	5.08373		60.3725	-7.2645
60.6396	5.08481		60.6305	-7.28584
60.8977	5.08549		60.8886	-7.30584
61.1557	5.08585		61.1465	-7.32466
61.4137	5.08637		61.4046	-7.34239
61.6718	5.08746		61.6626	-7.35894
61.9298	5.08918		61.9206	-7.37409
62.1879	5.09133		62.1786	-7.38729
62.4459	5.09392		62.4366	-7.3975
62.7039	5.09687		62.6946	-7.40355
62.962	5.0996		62.9526	-7.40508
63.22	5.1015		63.2106	-7.40319
63.4781	5.10235		63.4686	-7.39972
63.7361	5.10178		63.7266	-7.39585
63.9941	5.09939		63.9846	-7.3914
64.2522	5.09583		64.2426	-7.38551
64.5102	5.09276		64.5006	-7.37761
64.7683	5.09137		64.7586	-7.36768
65.0263	5.09134		65.0166	-7.35588
65.2844	5.09136		65.2746	-7.34205
65.5424	5.09031		65.5326	-7.32566
65.8004	5.08814		65.7906	-7.3063
66.0585	5.08575		66.0486	-7.28447
66.3165	5.08396		66.3066	-7.22896
66.5746	5.08286		66.5646	-7.09935
66.8326	5.08198		66.8226	-6.88324
67.0906	5.08074		67.0806	-6.08533
67.3487	5.07878		67.3386	-4.65097
67.6067	5.07582		67.5966	-2.61465
67.8648	5.07119		67.8546	-0.54986
68.1228	5.06374		68.1126	1.36773
68.3808	5.05247		68.3706	2.93256
68.6389	5.03667		68.6286	4.04567
68.8969	5.01575		68.8866	4.73347
69.155	4.99087		69.1446	5.0521
69.413	-0.00587		69.4026	5.14311
69.671	-5.62192		69.6606	5.13153
69.9291	-5.56515		69.9186	5.12413
70.1871	-5.52586		70.1766	5.11969
70.4452	-5.5069		70.4346	5.11648
70.7032	-5.50857		70.6926	5.11383
70.9613	-5.52482		70.9506	5.11204
71.2193	-5.54907		71.2086	5.11116
71.4773	-5.57622		71.4666	5.11067
71.7354	-5.60335		71.7246	5.11007
71.9934	-5.6295		71.9827	5.10952
72.2515	-5.65497		72.2407	5.10956
72.5095	-5.6806		72.4986	5.11045
72.7675	-5.70583		72.7567	5.1119
73.0256	-5.72996		73.0147	5.11313
73.2836	-5.75109		73.2727	5.11318
73.5417	-5.76843		73.5307	5.11175
73.7997	-5.78398		73.7887	5.10958
74.0577	-5.8004		74.0467	5.10788
74.3158	-5.81818		74.3047	5.10724
74.5738	-5.83568		74.5627	5.10726
74.8319	-5.85158		74.8207	5.10709
75.0899	-5.86619		75.0787	5.10616
75.3479	-5.88035		75.3367	5.10461
75.606	-5.89416		75.5947	5.10323
75.864	-5.90721		75.8527	5.10281
76.1221	-5.9195		76.1107	5.10349
76.3801	-5.93151		76.3687	5.10474
76.6381	-5.94351		76.6267	5.10598
76.8962	-5.95495		76.8847	5.10706
77.1542	-5.96445		77.1427	5.1081
77.4123	-5.97092		77.4007	5.10909
77.6703	-5.97466		77.6587	5.10985
77.9284	-5.97668		77.9167	5.11036
78.1864	-5.9774		78.1747	5.11073
78.4444	-5.97676		78.4327	5.11107
78.7025	-5.97527		78.6907	5.11129
78.9605	-5.97389		78.9487	5.11116
79.2186	-5.97293		79.2067	5.11055
79.4766	-5.97178		79.4647	5.10964
79.7346	-5.96997		79.7227	5.10887
79.9927	-5.96742		79.9807	5.10853
80.2507	-5.96343		80.2387	5.10863
80.5088	-5.95662		80.4967	5.10888
80.7668	-5.94628		80.7547	5.10898
81.0249	-5.93337		81.0127	5.10885
81.2829	-5.91988		81.2707	5.10874
81.5409	-5.90754		81.5287	5.10914
81.799	-5.89739		81.7867	5.11023
82.057	-5.89009		82.0447	5.11156
82.315	-5.88615		82.3027	5.11225
82.5731	-5.88646		82.5607	5.1118
82.8311	-5.89331		82.8187	5.11061
83.0892	-5.91074		83.0768	5.10963
83.3472	-5.94264		83.3347	5.10963
83.6053	-1.88684		83.5927	5.11066
83.8633	5.08076		83.8508	5.11218
84.1213	5.08646		84.1088	5.11354
84.3794	5.08755		84.3668	5.1144
84.6374	5.0862		84.6248	5.1148
84.8955	5.08395		84.8828	5.11485
85.1535	5.08203		85.1408	5.11444
85.4115	5.08054		85.3988	5.11336
85.6696	5.07935		85.6568	5.11167
85.9276	5.07871		85.9148	5.1097
86.1857	5.07851		86.1728	5.10794
86.4437	5.07815		86.4308	5.10686
86.7018	5.07743		86.6888	5.10677
86.9598	5.07648		86.9468	5.10766
87.2178	5.07526		87.2048	5.10909
87.4759	5.07375		87.4628	5.11041
87.7339	5.07226		87.7208	5.11108
87.992	5.07134		87.9788	5.11096
88.25	5.07155		88.2368	5.11048
88.508	5.07291		88.4948	5.11032
88.7661	5.07481		88.7528	5.11097
89.0241	5.07637		89.0108	5.11257
89.2822	5.07734		89.2688	5.11484
89.5402	5.07816		89.5268	5.11692
89.7982	5.07928		89.7848	5.11767
90.0563	5.08074		90.0428	5.11666
90.3143	5.08216		90.3008	5.11454
90.5724	5.08294		90.5588	5.1124
90.8304	5.08268		90.8168	5.11074
91.0884	5.08191		91.0748	5.10957
91.3465	5.08185		91.3328	5.10887
91.6045	5.083		91.5908	5.10866
91.8626	5.08463		91.8488	5.10865
92.1206	5.08576		92.1068	5.10851
92.3786	5.08596		92.3648	5.10835
92.6367	5.08513		92.6228	5.10851
92.8947	5.08343		92.8808	5.10901
93.1528	5.08134		93.1388	5.10934
93.4108	5.07922		93.3968	5.10895
93.6689	5.07704		93.6548	5.10802
93.9269	5.07478		93.9129	5.10773
94.1849	5.07289		94.1709	5.10964
94.443	5.07219		94.4288	5.11476
94.701	5.07292		94.6869	5.12298
94.9591	5.07394		94.9449	5.13339
95.2171	5.07408		95.2029	5.02387
95.4751	5.07381		95.4609	4.69212
95.7332	5.07464		95.7189	4.01143
95.9912	5.07707		95.9769	2.91237
96.2493	5.07989		96.2349	1.36037
96.5073	5.08144		96.4929	-0.52217
96.7653	5.08109		96.7509	-2.49155
97.0234	5.07959		97.0089	-4.28838
97.2814	5.07792		97.2669	-5.76231
97.5395	5.07639		97.5249	-6.70578
97.7975	5.07487		97.7829	-7.14578
98.0555	5.07306		98.0409	-7.22813
98.3136	5.07076		98.2989	-7.2219
98.5716	5.0681		98.5569	-7.22183
98.8297	5.06557		98.8149	-7.22483
99.0877	5.06348		99.0729	-7.22858
99.3457	5.06161		99.3309	-7.23142
99.6038	5.05955		99.5889	-7.23241
99.8618	5.05726		99.8469	-7.23162
100.12	5.05529		100.105	-7.23006
100.378	5.05432		100.363	-7.22875
100.636	5.05444		100.621	-7.22763
100.894	5.0551		100.879	-7.22538
101.152	5.05577		101.137	-7.22047
101.41	5.05637		101.395	-7.21242
101.668	5.05731		101.653	-7.20211
101.926	5.05881		101.911	-7.19073
102.184	5.06064		102.169	-7.17857
102.442	5.06243		102.427	-7.16504
102.7	5.06388		102.685	-7.14975
102.958	5.06453		102.943	-7.13288
103.216	5.06406		103.201	-7.11468
103.474	5.063		103.459	-7.095
103.732	5.06235		103.717	-7.07353
103.99	5.06226		103.975	-7.04997
104.249	5.06185		104.233	-7.02407
104.507	5.06063		104.491	-6.99558
104.765	5.05925		104.749	-6.96445
105.023	5.05849		105.007	-6.70253
105.281	5.05843		105.265	-6.13169
105.539	5.05861		105.523	-5.16442
105.797	5.05858		105.781	-3.93212
106.055	5.05817		106.039	-2.42448
106.313	5.05739		106.297	-0.75617
106.571	5.05632		106.555	0.90709
106.829	5.05526		106.813	2.38923
107.087	5.05515		107.071	3.57282
107.345	5.05676		107.329	4.43429
107.603	5.05943		107.587	4.93799
107.861	5.06161		107.845	5.14996
108.119	5.06315		108.103	5.17235
108.377	5.06571		108.361	5.15485
108.635	5.07092		108.619	5.1424
108.893	5.07899		108.877	5.13448
109.151	5.08894		109.135	5.12953
109.409	5.09993		109.393	5.12607
109.667	5.11312		109.651	5.12325
109.925	5.13189		109.909	5.12059
110.183	-0.68185		110.167	5.11783
110.442	-6.48248		110.425	5.11516
110.7	-6.35225		110.683	5.11328
110.958	-6.21526		110.941	5.11281
111.216	-6.10294		111.199	5.11353
111.474	-6.02057		111.457	5.11448
111.732	-5.96713		111.715	5.1148
111.99	-5.93503		111.973	5.11443
112.248	-5.91618		112.231	5.11399
112.506	-5.90185		112.489	5.11407
112.764	-5.88738		112.747	5.1147
113.022	-5.87458		113.005	5.11555
113.28	-5.86812		113.263	5.11627
113.538	-5.86981		113.521	5.1166
113.796	-5.87633		113.779	5.11615
114.054	-5.88235		114.037	5.11444
114.312	-5.88497		114.295	5.11136
114.57	-5.88467		114.553	5.10776
114.828	-5.8836		114.811	5.10508
115.086	-5.88403		115.069	5.10431
115.344	-5.88712		115.327	5.10524
115.602	-5.89184		115.585	5.10682
115.86	-5.89561		115.843	5.10799
116.118	-5.89621		116.101	5.10823
116.376	-5.89267		116.359	5.10754
116.634	-5.88521		116.617	5.10639
116.893	-5.87485		116.875	5.10544
117.151	-5.86266		117.133	5.10509
117.409	-5.84913		117.391	5.10525
117.667	-5.83426		117.649	5.10562
117.925	-5.81784		117.907	5.10605
118.183	-5.79937		118.165	5.10672
118.441	-5.77815		118.423	5.10781
118.699	-5.75411		118.681	5.10926
118.957	-5.72854		118.939	5.11075
119.215	-5.70338		119.197	5.11194
119.473	-5.67952		119.455	5.11263
119.731	-5.65627		119.713	5.11266
119.989	-5.63253		119.971	5.11197
120.247	-5.6086		120.229	5.11071
120.505	-5.58602		120.487	5.10912
120.763	-5.56492		120.745	5.10746
121.021	-5.54266		121.003	5.10607
121.279	-5.51634		121.261	5.10545
121.537	-5.48404		121.519	5.10594
121.795	-5.44928		121.777	5.1072
122.053	-5.41774		122.035	5.10828
122.311	-5.39956		122.293	5.10849
122.569	-5.40958		122.551	5.108
122.827	-5.46056		122.809	5.10763
123.086	-5.55173		123.067	5.10809
123.344	-5.67435		123.325	5.10956
123.602	-1.69345		123.583	5.1116
123.86	5.20502		123.841	5.11349
124.118	5.16426		124.099	5.11464
124.376	5.1358		124.357	5.11485
124.634	5.11702		124.615	5.11419
124.892	5.10241		124.873	5.11278
125.15	5.09078		125.131	5.11073
125.408	5.08122		125.389	5.10835
125.666	5.07326		125.647	5.10612
125.924	5.06612		125.905	5.10441
126.182	5.05947		126.163	5.10329
126.44	5.05358		126.421	5.10272
126.698	5.04876		126.679	5.10287
126.956	5.04483		126.937	5.10394
127.214	5.04131		127.195	5.10565
127.472	5.03782		127.453	5.10733
127.73	5.03413		127.711	5.10849
127.988	5.03025		127.969	5.10918
128.246	5.02664		128.227	5.10974
128.504	5.02396		128.485	5.11041
128.762	5.02268		128.743	5.11096
129.02	5.02281		129.001	5.11077
129.279	5.02377		129.259	5.10935
129.537	5.02476		129.517	5.10692
129.795	5.02511		129.775	5.10452
130.053	5.02441		130.033	5.10327
130.311	5.0227		130.291	5.10353
130.569	5.02086		130.549	5.1049
130.827	5.02026		130.807	5.10666
131.085	5.02137		131.065	5.10836
131.343	5.02321		131.323	5.10991
131.601	5.02422		131.581	5.11131
131.859	5.02358		131.839	5.1124
132.117	5.02179		132.097	5.113
132.375	5.02003		132.355	5.11333
132.633	5.01917		132.613	5.11401
132.891	5.01897		132.871	5.11548
133.149	5.01837		133.129	5.11725
133.407	5.01676		133.387	5.11783
133.665	5.01461		133.645	4.87813
133.923	5.01288		133.903	4.28208
134.181	5.01218		134.161	3.21173
134.439	5.01266		134.419	1.78877
134.697	5.01431		134.677	0.05652
134.955	5.01706		134.935	-1.80504
135.213	5.0205		135.193	-3.56108
135.471	5.02363		135.451	-5.03942
135.73	5.02539		135.709	-6.15707
135.988	5.02562		135.967	-6.79817
136.246	5.02491		136.225	-7.06491
136.504	5.0239		136.483	-7.10232
136.762	5.02289		136.741	-7.13843
137.02	5.02213		136.999	-7.17233
137.278	5.02179		137.257	-7.20422
137.536	5.02154		137.515	-7.23443
137.794	5.02069		137.773	-7.26294
138.052	5.01874		138.031	-7.28923
138.31	5.01604		138.289	-7.31259
138.568	5.01381		138.547	-7.33269
138.826	5.01323		138.805	-7.34961
139.084	5.01432		139.063	-7.36381
139.342	5.01584		139.321	-7.37539
139.6	5.01621		139.579	-7.38414
139.858	5.01446		139.837	-7.38968
140.116	5.01078		140.095	-7.39197
140.374	5.00647		140.353	-7.39157
140.632	5.00309		140.611	-7.38939
140.89	5.00147		140.869	-7.38602
141.148	5.00135		141.127	-7.38131
141.406	5.00176		141.385	-7.37465
141.664	5.00203		141.643	-7.36566
141.923	5.00222		141.901	-7.35457
142.181	5.00257		142.159	-7.34188
142.439	5.00309		142.417	-7.32779
142.697	5.00366		142.675	-7.31188
142.955	5.00425		142.933	-7.29326
143.213	5.00456		143.191	-7.27144
143.471	5.00367		143.449	-7.24713
143.729	5.00069		143.707	-7.22318
143.987	4.99635		143.965	-7.2047
144.245	4.99308		144.223	-6.78928
144.503	4.99284		144.481	-5.58329
144.761	4.99506		144.739	-3.51267
145.019	4.99764		144.997	-1.03244
145.277	4.99959		145.255	1.302
145.535	5.00137		145.513	3.1455
145.793	5.00333		145.771	4.30363
146.051	5.0053		146.029	4.88406
146.309	5.00701		146.287	5.0906
146.567	5.00854		146.545	5.13839
146.825	5.01009		146.803	5.1313
147.083	5.01173		147.061	5.12632
147.341	5.01326		147.319	5.12264
147.599	5.01442		147.577	5.11964
147.857	5.0152		147.835	5.11707
148.115	5.01577		148.093	5.11502
148.374	5.01612		148.351	5.11367
148.632	5.01603		148.609	5.11316
148.89	5.01513		148.867	5.11341
149.148	5.01292		149.125	5.11416
149.406	5.00905		149.383	5.11516
149.664	5.00367		149.641	5.1161
149.922	4.99692		149.899	5.11659
150.18	4.98861		150.157	5.11636
150.438	4.97871		150.415	5.11559
150.696	4.96745		150.673	5.11481
150.954	4.9549		150.931	5.11423
151.212	4.94228		151.189	5.11367
151.47	-0.10468		151.447	5.11295
151.728	-5.5525		151.705	5.1122
151.986	-5.50424		151.963	5.11151
152.244	-5.47553		152.221	5.11071
152.502	-5.4665		152.479	5.10968
152.76	-5.4773		152.737	5.10876
153.018	-5.50426		152.995	5.10851
153.276	-5.54151		153.253	5.10929
153.534	-5.58218		153.511	5.11092
153.792	-5.62118		153.769	5.1127
154.05	-5.65649		154.027	5.11379
154.308	-5.68784		154.285	5.11375
154.567	-5.71516		154.543	5.11294
154.825	-5.73846		154.801	5.1122
155.083	-5.75838		155.059	5.11204
155.341	-5.77611		155.317	5.1123
155.599	-5.79267		155.575	5.11265
155.857	-5.80892		155.833	5.11304
156.115	-5.82616		156.091	5.11363
156.373	-5.8447		156.349	5.11445
156.631	-5.86374		156.607	5.1152
156.889	-5.88225		156.865	5.11547
157.147	-5.90018		157.123	5.11497
157.405	-5.91838		157.381	5.11383
157.663	-5.93714		157.639	5.11252
157.921	-5.95516		157.897	5.11166
158.179	-5.97063		158.155	5.11161
158.437	-5.98303		158.413	5.11228
158.695	-5.99332		158.671	5.11326
158.953	-6.00277		158.929	5.11392
159.211	-6.012		159.187	5.11374
159.469	-6.02092		159.445	5.11276
159.727	-6.02893		159.703	5.11163
159.985	-6.03534		159.961	5.11114
160.243	-6.03941		160.219	5.11162
160.501	-6.04028		160.477	5.11291
160.759	-6.03748		160.735	5.1146
161.018	-6.03191		160.993	5.11627
161.276	-6.0257		161.251	5.11748
161.534	-6.02055		161.509	5.11793
161.792	-6.01689		161.767	5.1175
162.05	-6.0142		162.025	5.11631
162.308	-6.01149		162.283	5.11454
162.566	-6.00745		162.541	5.11248
162.824	-6.00103		162.799	5.11059
163.082	-5.99193		163.057	5.10934
163.34	-5.9806		163.315	5.10891
163.598	-5.96825		163.573	5.10906
163.856	-5.95701		163.831	5.10941
164.114	-5.94954		164.089	5.10963
164.372	-5.94812		164.347	5.10948
164.63	-5.95441		164.605	5.1089
164.888	-5.96989		164.863	5.10821
165.146	-5.99481		165.121	5.1081
165.404	-6.03237		165.379	5.10914
165.662	-6.08088		165.637	5.11136
165.92	-0.55523		165.895	5.11415
166.178	4.96038		166.154	5.1166
166.436	4.96582		166.411	5.11801
166.694	4.9717		166.669	5.11817
166.952	4.97651		166.928	5.11735
167.211	4.98015		167.186	5.11618
167.469	4.98328		167.444	5.11535
167.727	4.98648		167.702	5.11544
167.985	4.98947		167.96	5.11646
168.243	4.99168		168.218	5.11784
168.501	4.99291		168.476	5.11881
168.759	4.99332		168.734	5.11899
169.017	4.99314		168.992	5.11847
169.275	4.99254		169.25	5.11745
169.533	4.99151		169.508	5.11612
169.791	4.98987		169.766	5.11478
170.049	4.98801		170.024	5.11381
170.307	4.98682		170.282	5.11343
170.565	4.98654		170.54	5.11366
170.823	4.98639		170.798	5.11451
171.081	4.98595		171.056	5.11602
171.339	4.98595		171.314	5.11844
171.597	4.98693		171.572	5.12241
171.855	4.98816		171.83	5.12893
172.113	4.98851		172.088	5.13884
172.371	4.98783		172.346	4.98539
172.629	4.98687		172.604	4.59449
172.887	4.98609		172.862	3.81677
173.145	4.98551		173.12	2.66693
173.403	4.9853		173.378	1.11684
173.662	4.98552		173.636	-0.6685
173.92	4.9854		173.894	-2.50457
174.178	4.98428		174.152	-4.26883
174.436	4.98303		174.41	-5.70662
174.694	4.98329		174.668	-6.59835
174.952	4.98564		174.926	-6.90368
175.21	4.98935		175.184	-6.99841
175.468	4.99362		175.442	-7.09808
175.726	4.99807		175.7	-7.22507
175.984	5.00218		175.958	-7.27303
176.242	5.00497		176.216	-7.28184
176.5	5.00606		176.474	-7.28857
176.758	5.00642		176.732	-7.2929
177.016	5.0074		176.99	-7.29445
177.274	5.00926		177.248	-7.29307
177.532	5.0112		177.506	-7.28899
177.79	5.01238		177.764	-7.28245
178.048	5.01267		178.022	-7.27328
178.306	5.0125		178.28	-7.26126
178.564	5.0126		178.538	-7.24671
178.822	5.01341		178.796	-7.23061
179.08	5.01485		179.054	-7.21387
179.338	5.01656		179.312	-7.19661
179.596	5.01833		179.57	-7.17816
179.855	5.01971		179.828	-7.15778
180.113	5.01953		180.086	-7.13524
180.371	5.01625		180.344	-7.11051
180.629	5.00917		180.602	-7.08334
180.887	4.99949		180.86	-7.05347
181.145	4.98957		181.118	-7.02103
181.403	4.98111		181.376	-6.9866
181.661	4.97464		181.634	-6.95085
181.919	4.97041		181.892	-6.8497
182.177	4.96836		182.15	-6.47832
182.435	4.96784		182.408	-5.73379
182.693	4.96813		182.666	-4.57986
182.951	4.96875		182.924	-3.13146
183.209	4.96866		183.182	-1.45188
183.467	4.9665		183.44	0.28451
183.725	4.96274		183.698	1.88415
183.983	4.96016		183.956	3.1862
184.241	4.9608		184.214	4.14524
184.499	4.96355		184.472	4.76318
184.757	4.96585		184.73	5.06544
185.015	4.96679		184.988	5.15109
185.273	4.96727		185.246	5.13923
185.531	4.96788		185.504	5.13122
185.789	4.9684		185.762	5.12632
186.048	4.96899		186.02	5.12319
186.306	4.97026		186.278	5.1208
186.564	4.97186		186.536	5.11893
186.822	4.9726		186.794	5.11786
187.08	4.9721		187.052	5.11757
187.338	4.97129		187.31	5.11748
187.596	4.9715		187.568	5.11688
187.854	4.97348		187.826	5.11562
188.112	4.97674		188.084	5.11411
188.37	4.97988		188.342	5.11291
188.628	4.98188		188.6	5.11235
188.886	4.98313		188.858	5.11257
189.144	4.98501		189.116	5.11354
189.402	4.98901		189.374	5.11492
189.66	0.73628		189.632	5.11617
189.918	-2.28582		189.89	5.11693
190.176	-6.5713		190.148	5.11711
190.434	-6.47799		190.406	5.11668
190.692	-6.37352		190.664	5.11562
190.95	-6.27536		190.922	5.1142
191.208	-6.192		191.18	5.11309
191.466	-6.12597		191.438	5.11299
191.724	-6.07604		191.696	5.11396
191.982	-6.03968		191.954	5.11539
192.24	-6.016		192.212	5.11663
192.499	-6.00313		192.47	5.11757
192.757	-5.99724		192.728	5.11831
193.015	-5.99466		192.986	5.11873
193.273	-5.99285		193.244	5.11859
193.531	-5.99069		193.502	5.11791
193.789	-5.98819		193.76	5.1172
194.047	-5.9857		194.018	5.11698
194.305	-5.98312		194.276	5.11734
194.563	-5.97988		194.534	5.11788
194.821	-5.97571		194.792	5.11815
195.079	-5.97134		195.05	5.11809
195.337	-5.96793		195.308	5.118
195.595	-5.9657		195.566	5.11809
195.853	-5.96363		195.824	5.11822
196.111	-5.96069		196.082	5.11802
196.369	-5.95652		196.34	5.11736
196.627	-5.95099		196.598	5.11645
196.885	-5.94411		196.856	5.11568
197.143	-5.93632		197.114	5.11538
197.401	-5.92777		197.372	5.11567
197.659	-5.91736		197.63	5.11642
197.917	-5.9034		197.888	5.1173
198.175	-5.8851		198.146	5.11778
198.433	-5.86293		198.404	5.11739
198.691	-5.83797		198.662	5.11613
198.95	-5.81127		198.92	5.11453
199.208	-5.78329		199.178	5.11326
199.466	-5.7538		199.436	5.11264
199.724	-5.72286		199.694	5.11253
199.982	-5.69207		199.952	5.11272
200.24	-5.66381		200.21	5.11321
200.498	-5.63865		200.468	5.11418
200.756	-5.61408		200.726	5.11557
201.014	-5.58681		200.984	5.11697
201.272	-5.55581		201.242	5.11788
201.53	-5.52156		201.5	5.11807
201.788	-5.48422		201.758	5.11764
202.046	-5.44378		202.016	5.11689
202.304	-5.40322		202.274	5.11614
202.562	-5.37146		202.532	5.11554
202.82	-5.36149		202.79	5.11505
203.078	-5.38469		203.048	5.11449
203.336	-5.44725		203.306	5.1138
203.594	-5.54954		203.564	5.11309
203.852	-5.68543		203.822	5.1126
204.11	1.11447		204.08	5.11265
204.368	5.06461		204.338	5.11354
204.626	5.03649		204.596	5.11522
204.884	5.01749		204.854	5.11705
205.143	5.00426		205.112	5.11821
205.401	4.99548		205.37	5.11844
205.659	4.99044		205.628	5.11821
205.917	4.988		205.886	5.1182
206.175	4.98679		206.144	5.11878
206.433	4.98559		206.402	5.11989
206.691	4.9836		206.66	5.12117
206.949	4.9807		206.918	5.12206
207.207	4.97804		207.176	5.12204
207.465	4.97756		207.434	5.12087
207.723	4.98002		207.692	5.11876
207.981	4.98286		207.95	5.1163
208.239	4.98114		208.208	5.11433
208.497	4.97292		208.466	5.1136
208.755	4.96166		208.724	5.11441
209.013	4.9514		208.982	5.11632
209.271	4.94302		209.24	5.11847
209.529	4.93522		209.498	5.12025
209.787	4.9275		209.756	5.1215
210.045	4.92092		210.014	5.1224
210.303	4.91655		210.272	5.12336
210.561	4.91396		210.53	4.71554
210.819	4.91179		210.788	3.66527
211.077	4.90857		211.046	1.77257
211.336	4.90535		211.304	-0.59027
211.594	4.90411		211.562	-3.03309
211.852	4.90458		211.82	-5.17169
212.11	4.9049		212.078	-6.44741
212.368	4.90347		212.336	-7.00214
212.626	4.90112		212.594	-7.03554
212.884	4.89934		212.852	-7.07944
213.142	4.89894		213.11	-7.12446
213.4	4.89901		213.368	-7.16545
213.658	4.89746		213.626	-7.20157
213.916	4.89327		213.884	-7.23379
214.174	4.88732		214.142	-7.2629
214.432	4.88311		214.4	-7.28907
214.69	4.88473		214.658	-7.31302
214.948	4.89135		214.916	-7.33585
215.206	4.89924		215.174	-7.35798
215.464	4.90704		215.432	-7.37848
215.722	4.91536		215.69	-7.39582
215.98	4.92341		215.948	-7.40914
216.238	4.92979		216.206	-7.41873
216.496	4.93425		216.464	-7.42567
216.754	4.93729		216.722	-7.43089
217.012	4.93932		216.98	-7.43451
217.27	4.94058		217.238	-7.43595
217.528	4.9415		217.496	-7.43456
217.787	4.94248		217.754	-7.43035
218.045	4.94349		218.012	-7.42392
218.303	4.94396		218.27	-7.4159
218.561	4.94334		218.528	-7.40649
218.819	4.94209		218.786	-7.39533
219.077	4.94199		219.044	-7.38166
219.335	4.94503		219.302	-7.36452
219.593	4.95181		219.56	-7.34317
219.851	4.96076		219.818	-7.31789
220.109	4.96887		220.076	-7.29087
220.367	4.97299		220.334	-7.20352
220.625	4.97053		220.592	-6.91035
220.883	4.95957		220.85	-6.02405
221.141	4.94061		221.108	-4.58451
221.399	4.91841		221.366	-2.59859
221.657	4.89957		221.624	-0.47596
221.915	4.88762		221.882	1.61485
222.173	4.8817		222.14	3.29273
222.431	4.87925		222.398	4.41542
222.689	4.87878		222.656	4.9637
222.947	4.8798		222.914	5.1322
223.205	4.88144		223.172	5.13141
223.463	4.88206		223.43	5.12921
223.721	4.88101		223.688	5.12588
223.98	4.8805		223.946	5.12203
224.238	4.88286		224.204	5.11836
224.496	4.88916		224.462	5.1154
224.754	4.89776		224.72	5.11354
225.012	4.90343		224.978	5.11311
225.27	4.90251		225.236	5.11414
225.528	4.8958		225.494	5.11601
225.786	4.88992		225.752	5.1177
226.044	4.88661		226.01	5.11857
226.302	4.88661		226.268	5.11881
226.56	4.88027		226.526	5.11899
226.818	4.87525		226.784	5.11937
227.076	4.87066		227.042	5.11987
227.334	4.86874		227.3	5.12044
227.592	4.87065		227.558	5.12115
227.85	4.87606		227.816	5.12183
228.108	4.8832		228.074	5.12206
228.366	4.89102		228.332	5.12158
228.624	4.89851		228.59	5.12052
228.882	4.90497		228.848	5.11911
229.14	4.91003		229.106	5.11756
229.398	4.91398		229.364	5.11615
229.656	4.91753		229.622	5.11517
229.914	4.92125		229.88	5.11466
230.172	4.92488		230.138	5.11439
230.431	4.9272		230.396	5.11417
230.689	4.9269		230.654	5.11396
230.947	4.92344		230.912	5.11388
231.205	4.91725		231.17	5.11406
231.463	4.90965		231.428	5.11454
231.721	4.90252		231.686	5.11518
231.979	4.89777		231.944	5.11576
232.237	4.89724		232.202	5.11616
232.495	4.90332		232.46	5.11649
232.753	4.91644		232.718	5.117
233.011	-5.11884		232.976	5.11788
233.269	-5.47862		233.234	5.11908
233.527	-5.45467		233.492	5.12031
233.785	-5.44992		233.75	5.12132
234.043	-5.46376		234.008	5.12215
234.301	-5.49106		234.266	5.12289
234.559	-5.52659		234.524	5.12341
234.817	-5.56555		234.782	5.12338
235.075	-5.60428		235.04	5.12272
235.333	-5.64009		235.298	5.12163
235.591	-5.67162		235.556	5.12046
235.849	-5.69965		235.814	5.11951
236.107	-5.72637		236.072	5.11889
236.365	-5.75313		236.33	5.11853
236.624	-5.77898		236.588	5.11819
236.882	-5.80209		236.846	5.11776
237.14	-5.82211		237.104	5.11734
237.398	-5.84095		237.362	5.1173
237.656	-5.86114		237.62	5.11786
237.914	-5.88387		237.878	5.11882
238.172	-5.90826		238.136	5.11975
238.43	-5.93253		238.394	5.12053
238.688	-5.95529		238.652	5.12139
238.946	-5.97566		238.91	5.12238
239.204	-5.99307		239.168	5.12314
239.462	-6.00721		239.426	5.12331
239.72	-6.01856		239.684	5.12286
239.978	-6.02847		239.942	5.12191
240.236	-6.03854		240.2	5.12055
240.494	-6.04959		240.458	5.11912
240.752	-6.06112		240.716	5.11835
241.01	-6.07156		240.974	5.11863
241.268	-6.07937		241.232	5.11945
241.526	-6.08416		241.49	5.11975
241.784	-6.08678		241.748	5.11898
242.042	-6.08782		242.006	5.11781
242.3	-6.08648		242.264	5.11744
242.558	-6.08199		242.522	5.11859
242.816	-6.07571		242.78	5.12089
243.075	-6.07012		243.038	5.12325
243.333	-6.0662		243.296	5.12458
243.591	-6.06292		243.554	5.12455
243.849	-6.05917		243.812	5.12374
244.107	-6.05504		244.07	5.12303
244.365	-6.05115		244.328	5.12281
244.623	-6.04758		244.586	5.12294
244.881	-6.04385		244.844	5.12343
245.139	-6.03958		245.102	5.12447
245.397	-6.03459		245.36	5.12588
245.655	-6.02901		245.618	5.12689
245.913	-6.02446		245.876	5.12672
246.171	-6.02412		246.134	5.12545
246.429	-6.03018		246.392	5.12395
246.687	-6.04197		246.65	5.1233
246.945	-6.05706		246.908	5.12385
247.203	-6.07346		247.166	5.12502
247.461	-6.09012		247.424	5.12578
247.719	-6.10583		247.682	5.12571
247.977	-6.12005		247.94	5.12546
248.235	-6.13133		248.198	5.12636
248.493	-6.14133		248.456	5.12956
248.751	-6.15257		248.714	5.13556
249.009	-6.1649		248.972	5.14436
249.268	-6.17499		249.23	5.06062
249.526	-6.18017		249.488	4.79318
249.784	-6.18083		249.746	4.24312
250.042	-6.17953		250.004	3.3985
250.3	-6.17734		250.262	2.22592
250.558	-6.17338		250.52	0.72734
250.816	-6.16643		250.778	-0.9757
251.074	-6.15667		251.036	-2.75305
251.332	-6.14369		251.294	-4.40905
251.59	-6.12591		251.552	-5.64837
251.848	-6.10275		251.81	-6.45156
252.106	-6.07628		252.068	-6.86404
252.364	-6.0484		252.326	-7.12943
252.622	-6.01808		252.584	-7.2327
252.88	-5.98463		252.842	-7.26556
253.138	-5.95251		253.1	-7.27538
253.396	-5.92908		253.358	-7.28241
253.654	-5.9163		253.616	-7.28686
253.912	-5.90686		253.874	-7.2889
254.17	-5.88989		254.132	-7.28828
254.428	-5.86038		254.39	-7.28457
254.686	-1.9305		254.648	-7.27753
254.944	-0.52043		254.906	-7.26744
255.202	-0.42153		255.164	-7.25496
255.46	-0.38932		255.422	-7.2405
255.719	-0.30315		255.68	-7.22399
255.977	1.05345		255.938	-7.20536
256.235	4.87775		256.196	-7.18489
256.493	4.88187		256.454	-7.16294
256.751	4.9012		256.712	-7.1395
257.009	4.91343		256.97	-7.11423
257.267	4.91984		257.228	-7.08681
257.525	4.92316		257.486	-7.05725
257.783	4.92555		257.744	-7.02611
258.041	4.92816		258.002	-6.99415
258.299	4.93108		258.26	-6.96193
258.557	4.93385		258.518	-6.92929
258.815	4.93605		258.776	-6.89597
259.073	4.93762		259.034	-6.5959
259.331	4.93913		259.292	-5.94731
259.589	4.94179		259.55	-4.84943
259.847	4.94693		259.808	-3.48224
260.105	4.95539		260.066	-1.8544
260.363	4.96718		260.324	-0.14068
260.621	4.98107		260.582	1.48157
260.879	4.99385		260.84	2.85071
261.137	4.99867		261.098	3.88937
261.395	4.99065		261.356	4.62387
261.653	4.94654		261.614	5.00971
261.912	0.98911		261.872	5.15626
262.17	-0.41997		262.13	5.14454
262.428	-0.51979		262.388	5.13538
262.686	-0.6236		262.646	5.12889
262.944	-2.06291		262.904	5.1247
263.202	-6.08616		263.162	5.12187
263.46	-6.0985		263.42	5.11974
263.718	-6.10959		263.678	5.11843
263.976	-6.11953		263.936	5.11834
264.234	-6.13164		264.194	5.11937
264.492	-6.14877		264.452	5.12082
264.75	-6.17107		264.71	5.12196
265.008	-6.19678		264.968	5.12241
265.266	-6.2227		265.226	5.12214
265.524	-6.247		265.484	5.12128
265.782	-6.2708		265.742	5.1201
266.04	-6.29648		266	5.11892
266.298	-6.32427		266.258	5.118
266.556	-6.35124		266.516	5.11751
266.814	-6.37406		266.774	5.11757
267.072	-6.39142		267.032	5.11818
267.33	-6.40586		267.29	5.1191
267.588	-6.42195		267.548	5.11985
267.846	-6.43984		267.806	5.12004
268.105	-6.45455		268.064	5.11965
268.363	-6.46265		268.322	5.119
268.621	-6.46355		268.58	5.11843
268.879	-6.45619		268.838	5.11809
269.137	-6.43998		269.096	5.11791
269.395	-6.41723		269.354	5.11761
269.653	-6.38964		269.612	5.1171
269.911	-6.35521		269.87	5.11667
270.169	-6.31199		270.128	5.11685
270.427	-6.26291		270.386	5.1178
270.685	-6.21467		270.644	5.11887
270.943	-6.173		270.902	5.1192
271.201	-6.14001		271.16	5.11864
271.459	-6.11493		271.418	5.11791
271.717	-6.09583		271.676	5.1178
271.975	-6.08032		271.934	5.11837
272.233	-6.0671		272.192	5.11903
272.491	-6.05652		272.45	5.11931
272.749	-6.0481		272.708	5.11921
273.007	-6.0417		272.966	5.11913
273.265	-6.03744		273.224	5.11936
273.523	-6.03437		273.482	5.11981
273.781	-6.03036		273.74	5.1201
274.039	-6.02447		273.998	5.11994
274.297	-6.01805		274.256	5.11932
274.556	-6.01302		274.514	5.1185
274.814	-6.00962		274.772	5.1178
275.072	-6.00652		275.03	5.1173
275.33	-6.0024		275.288	5.11683
275.588	-5.99705		275.546	5.11641
275.846	-5.99126		275.804	5.11663
276.104	-5.9861		276.062	5.11808
276.362	-5.98253		276.32	5.12059
276.62	-5.98076		276.578	5.12316
276.878	-5.9794		276.837	5.12489
277.136	-5.97571		277.094	5.12555
277.394	-5.9674		277.353	5.12554
277.652	-5.95463		277.611	5.12557
277.91	-5.93998		277.868	5.12628
278.168	-5.92622		278.127	5.12772
278.426	-5.91396		278.385	5.12907
278.684	-5.90122		278.643	5.12939
278.942	-5.88526		278.901	5.12853
279.2	-5.86467		279.159	5.12712
279.458	-5.83954		279.417	5.12585
279.716	-5.81043		279.675	5.12489
279.974	-5.77821		279.933	5.12424
280.232	-5.74425		280.191	5.12391
280.49	-5.70986		280.449	5.12378
280.749	-5.67586		280.707	5.12355
281.007	-5.64285		280.965	5.123
281.265	-5.61095		281.223	5.12229
281.523	-5.57919		281.481	5.12162
281.781	-5.54573		281.739	5.12091
282.039	-5.50924		281.997	5.11995
282.297	-5.47011		282.255	5.11906
282.555	-5.43016		282.513	5.11908
282.813	-5.39214		282.771	5.12059
283.071	-5.36099		283.029	5.12306
283.329	-5.34568		283.287	5.12521
283.587	-5.35782		283.545	5.12622
283.845	-5.40634		283.803	5.1262
284.103	-5.49277		284.061	5.12559
284.361	-5.61079		284.319	5.12457
284.619	-0.32255		284.577	5.12322
284.877	4.98634		284.835	5.12198
285.135	4.96531		285.093	5.12149
285.393	4.951		285.351	5.12207
285.651	4.9443		285.609	5.12346
285.909	4.93992		285.867	5.12499
286.167	4.93577		286.125	5.12625
286.425	4.93112		286.383	5.12738
286.683	4.92668		286.641	5.12884
286.941	4.92376		286.899	5.13126
287.2	4.92315		287.157	5.1355
287.458	4.9252		287.415	4.96812
287.716	4.93059		287.673	4.5353
287.974	4.94026		287.931	3.72373
288.232	4.95444		288.189	2.5934
288.49	4.97228		288.447	1.14215
288.748	4.99239		288.705	-0.51933
289.006	5.01603		288.963	-2.24051
289.264	5.03148		289.221	-3.8362
289.522	0.89109		289.479	-5.16938
289.78	-2.01634		289.737	-6.20694
290.038	-6.09154		289.995	-6.81884
290.296	-6.00437		290.253	-7.09638
290.554	-5.93587		290.511	-7.13428
290.812	-5.87964		290.769	-7.16896
291.07	-5.82858		291.027	-7.20098
291.328	-5.78084		291.285	-7.23068
291.586	-5.74039		291.543	-7.25764
291.844	-5.71071		291.801	-7.28147
292.102	-5.68955		292.059	-7.30215
292.36	-5.67087		292.317	-7.32015
292.618	-5.65		292.575	-7.33577
292.876	-5.62577		292.833	-7.34945
293.134	-5.59861		293.091	-7.36182
293.393	-5.56851		293.349	-7.37351
293.651	-5.53583		293.607	-7.38455
293.909	-5.50421		293.865	-7.39423
294.167	-5.47651		294.123	-7.40148
294.425	-5.45427		294.381	-7.4053
294.683	-5.43735		294.639	-7.40532
294.941	-5.42383		294.897	-7.40215
295.199	-5.41067		295.155	-7.39689
295.457	-5.39596		295.413	-7.39035
295.715	-5.38122		295.671	-7.38261
295.973	-5.37287		295.929	-7.37338
296.231	-5.38112		296.187	-7.36216
296.489	-5.41538		296.445	-7.34831
296.747	-5.47877		296.703	-7.33142
297.005	-5.56772		296.961	-7.31199
297.263	-0.35268		297.219	-7.29214
297.521	4.8963		297.477	-7.27621
297.779	4.89653		297.735	-7.27048
298.037	4.89266		297.993	-6.89266
298.295	4.88902		298.251	-5.83297
298.553	4.88634		298.509	-3.93956
298.811	4.8848		298.767	-1.58953
299.069	4.88398		299.025	0.79269
299.327	4.8834		299.283	2.79459
299.586	4.88314		299.541	4.12162
299.844	4.88415		299.799	4.81579
300.102	4.88753		300.057	5.06002
300.36	4.89377		300.315	5.12613
300.618	4.90299		300.573	5.12302
300.876	4.91583		300.831	5.12095
301.134	4.93359		301.089	5.1202
301.392	4.95776		301.347	5.12058
301.65	4.98901		301.605	5.1214
301.908	5.02859		301.863	5.12192
302.166	-0.30831		302.121	5.12182
302.424	-5.62301		302.379	5.12131
302.682	-5.5161		302.637	5.12078
302.94	-5.42951		302.895	5.12046
303.198	-5.37765		303.153	5.12031
303.456	-5.35781		303.411	5.12016
303.714	-5.35797		303.669	5.11992
303.972	-5.36734		303.927	5.11967
304.23	-5.3801		304.185	5.11949
304.488	-5.39258		304.443	5.11939
304.746	-5.40232		304.701	5.11927
305.004	-5.4099		304.959	5.11897
305.262	-5.41736		305.217	5.11839
305.52	-5.42414		305.475	5.1175
305.778	-5.42714		305.733	5.11626
306.037	-5.42458		305.991	5.11475
306.295	-5.41848		306.249	5.11329
306.553	-5.41218		306.507	5.11243
306.811	-5.40595		306.765	5.11251
307.069	-5.39669		307.023	5.11327
307.327	-5.38245		307.281	5.11404
307.585	-5.365		307.539	5.11439
307.843	-5.34766		307.797	5.11436
308.101	-5.33253		308.055	5.11421
308.359	-5.32088		308.313	5.11402
308.617	-5.31542		308.571	5.11383
308.875	-5.32112		308.829	5.11393
309.133	-5.34285		309.087	5.11458
309.391	-5.38232		309.345	5.11561
309.649	-5.43757		309.603	5.11645
309.907	-5.50527		309.861	5.11673
310.165	-0.32536		310.119	5.11661
310.423	4.86321		310.377	5.11638
310.681	4.86127		310.635	5.11606
310.939	4.85838		310.893	5.11554
311.197	4.8571		311.151	5.11488
311.455	4.85804		311.409	5.11442
311.713	4.86053		311.667	5.11437
311.971	4.86337		311.925	5.11459
312.229	4.86576		312.183	5.11461
312.488	4.8674		312.441	5.11393
312.746	4.86787		312.699	5.1125
313.004	4.86652		312.957	5.11068
313.262	4.86319		313.215	5.10908
313.52	4.85884		313.473	5.10816
313.778	4.85554		313.731	5.10817
314.036	4.85601		313.989	5.10903
314.294	4.86337		314.247	5.11042
314.552	4.88199		314.505	5.11199
314.81	4.91437		314.763	5.11366
315.068	-0.2924		315.021	5.11554
315.326	-5.50057		315.279	5.11754
315.584	-5.4674		315.537	5.11923
315.842	-5.44887		315.795	5.12006
316.1	-5.44945		316.053	5.11982
316.358	-5.46843		316.311	5.11876
316.616	-5.50016		316.569	5.11738
316.874	-5.53737		316.827	5.11607
317.132	-5.57502		317.085	5.11496
317.39	-5.61169		317.343	5.11387
317.648	-5.64747		317.601	5.11261
317.906	-5.68191		317.859	5.11132
318.164	-5.71389		318.117	5.11052
318.422	-5.74254		318.375	5.11067
318.681	-5.76808		318.633	5.11165
318.939	-5.79228		318.891	5.11269
319.197	-5.81758		319.149	5.11289
319.455	-5.84438		319.407	5.11203
319.713	-5.87053		319.665	5.11058
319.971	-5.89464		319.923	5.10926
320.229	-5.91689		320.181	5.10834
320.487	-5.93903		320.439	5.10768
320.745	-5.96164		320.697	5.10711
321.003	-5.98331		320.955	5.10672
321.261	-6.00249		321.213	5.10661
321.519	-6.01873		321.471	5.10667
321.777	-6.03236		321.729	5.10668
322.035	-6.04403		321.987	5.1067
322.293	-6.0546		322.245	5.10704
322.551	-6.0646		322.503	5.10783
322.809	-6.074		322.761	5.10879
323.067	-6.08251		323.019	5.10959
323.325	-6.09003		323.277	5.1102
323.583	-6.09682		323.535	5.11072
323.841	-6.10305		323.793	5.11107
324.099	-6.10814		324.051	5.11106
324.357	-6.11138		324.309	5.11075
324.615	-6.11269		324.567	5.11063
324.874	-6.11241		324.825	5.11115
325.132	-6.11067		325.083	5.11232
325.39	-6.10764		325.341	5.11386
325.648	-6.10379		325.599	5.11562
325.906	-6.09955		325.857	5.11776
326.164	-6.09507		326.115	5.12063
326.422	-6.09059		326.373	5.12465
326.68	-6.08674		326.631	5.13036
326.938	-6.08409		326.889	5.10026
327.196	-6.08219		327.147	4.9884
327.454	-6.07949		327.405	4.69443
327.712	-6.07465		327.663	4.17441
327.97	-6.06809		327.921	3.37224
328.228	-6.06159		328.179	2.28312
328.486	-6.05611		328.437	0.94407
328.744	-6.05092		328.695	-0.54291
329.002	-6.04491		328.953	-1.95566
329.26	-6.0383		329.211	-3.24688
329.518	-6.03253		329.469	-4.38279
329.776	-6.02893		329.727	-5.40269
330.034	-6.02763		329.985	-6.21254
330.292	-6.02782		330.243	-6.77513
330.55	-6.02894		330.501	-7.10816
330.808	-6.03074		330.759	-7.25933
331.066	-6.03214		331.017	-7.30704
331.325	-6.03132		331.275	-7.31123
331.583	-6.02764		331.533	-7.31324
331.841	-6.02183		331.791	-7.31436
332.099	-6.01372		332.049	-7.31385
332.357	-6.0019		332.307	-7.30948
332.615	-5.98608		332.565	-7.29944
332.873	-5.96856		332.823	-7.28373
333.131	-5.95221		333.081	-7.26393
333.389	-5.93751		333.339	-7.2422
333.647	-5.92176		333.597	-7.22028
333.905	-5.90154		333.855	-7.19881
334.163	-5.87595		334.113	-7.17721
334.421	-5.84714		334.371	-7.15436
334.679	-5.81807		334.629	-7.12989
334.937	-5.79027		334.887	-7.10443
335.195	-5.76329		335.145	-7.07899
335.453	-5.73459		335.403	-7.05413
335.711	-5.70303		335.661	-7.02981
335.969	-5.67049		335.919	-7.00561
336.227	-5.63788		336.177	-6.98088
336.485	-5.60546		336.435	-6.95511
336.743	-5.57499		336.693	-6.92832
337.001	-5.54958		336.951	-6.64733
337.259	-5.53182		337.209	-6.04566
337.518	-5.52585		337.467	-5.02833
337.776	-5.53988		337.725	-3.76507
338.034	-5.58244		337.983	-2.23619
338.292	-5.65618		338.241	-0.5946
338.55	-5.75361		338.499	1.00231
338.808	-0.4222		338.757	2.38751
339.066	4.90969		339.015	3.4861
339.324	4.88148		339.273	4.28191
339.582	4.86468		339.531	4.79287
339.84	4.85628		339.789	5.04244
340.098	4.85428		340.047	5.11915
340.356	4.85556		340.305	5.11542
340.614	4.85733		340.563	5.11062
340.872	4.85867		340.821	5.10523
341.13	4.8601		341.079	5.10051
341.388	4.86204		341.337	5.09712
341.646	4.86418		341.595	5.09478
341.904	4.86642		341.853	5.09295
342.162	4.87017		342.111	5.09159
342.42	4.87865		342.369	5.09102
342.678	4.89654		342.627	5.09143
342.936	4.93087		342.885	5.09266
343.194	4.98522		343.143	5.09431
343.452	-0.3947		343.401	5.09595
343.711	-5.76861		343.659	5.0972
343.969	-5.65644		343.917	5.0979
344.227	-5.57026		344.175	5.09797
344.485	-5.52929		344.433	5.0974
344.743	-5.53185		344.691	5.09641
345.001	-5.56307		344.949	5.09544
345.259	-5.60799		345.207	5.09492
345.517	-5.65695		345.465	5.09505
345.775	-5.70269		345.723	5.09582
346.033	-5.73816		345.981	5.0971
346.291	-5.76632		346.239	5.09855
346.549	-5.78997		346.497	5.09972
346.807	-5.81436		346.755	5.10021
347.065	-5.84341		347.013	5.09987
347.323	-5.87742		347.271	5.09897
347.581	-5.91329		347.529	5.09813
347.839	-5.94636		347.787	5.09787
348.097	-5.9735		348.045	5.09811
348.355	-5.99469		348.303	5.09808
348.613	-6.01216		348.561	5.09697
348.871	-6.02882		348.819	5.09473
349.129	-6.04687		349.077	5.09213
349.387	-6.06678		349.335	5.09018
349.645	-6.08621		349.593	5.08942
349.903	-6.1054		349.851	5.08973
350.162	-6.12238		350.109	5.09049
350.42	-6.13567		350.367	5.09103
350.678	-6.14466		350.625	5.09124

## Sheet: Fig. S6
Fig. S6a					Fig. S6b					Fig. S6c					Fig. S6d
Cusp spacing (μm)	Count	Gaussian curve fitting			Cross length (μm)	Count	Gaussian curve fitting			Square length (μm)	Count	Gaussian curve fitting			Cusp spacing (μm)	Cross length (μm)	Square length (μm)
		Cusp spacing (μm)	Count				Cross length (μm)	Count				Square length (μm)	Count		2.98914	19.9276	26.9131
2.8	1	2.8	4.25048		18	0	18	1.8746		25	0	25	2.46671		2.94039	19.6026	26.5231
2.82	2	2.80038	4.25288		18.2	0	18.0038	1.87484		25.2	3	25.0038	2.46867		2.93455	19.5637	26.4764
2.84	4	2.80076	4.25535		18.4	2	18.0076	1.87508		25.4	1	25.0076	2.47067		3.15771	21.0514	28.2616
2.86	12	2.80114	4.25789		18.6	2	18.0114	1.87533		25.6	5	25.0114	2.47273		2.88899	19.26	26.112
2.88	17	2.80152	4.26049		18.8	5	18.0152	1.87559		25.8	11	25.0152	2.47484		2.94506	19.6337	26.5605
2.9	22	2.8019	4.26315		19	13	18.019	1.87586		26	17	25.019	2.477		3.08825	20.5883	27.706
2.92	33	2.80228	4.26589		19.2	28	18.0228	1.87614		26.2	32	25.0228	2.47921		3.04847	20.3231	27.3878
2.94	40	2.80266	4.2687		19.4	42	18.0266	1.87643		26.4	42	25.0266	2.48148		2.92112	19.4741	26.369
2.96	41	2.80304	4.27159		19.6	59	18.0304	1.87673		26.6	51	25.0304	2.4838		3.01206	20.0804	27.0965
2.98	62	2.80342	4.27454		19.8	82	18.0342	1.87704		26.8	71	25.0342	2.48619		2.99884	19.9922	26.9907
3	55	2.8038	4.27758		20	92	18.038	1.87737		27	73	25.038	2.48863		3.12266	20.8177	27.9812
3.02	62	2.80418	4.28069		20.2	67	18.0418	1.8777		27.2	66	25.0418	2.49113		3.03188	20.2125	27.255
3.04	43	2.80456	4.28389		20.4	50	18.0456	1.87804		27.4	47	25.0456	2.4937		3.02084	20.1389	27.1667
3.06	36	2.80494	4.28716		20.6	21	18.0495	1.8784		27.6	35	25.0495	2.49632		2.9935	19.9567	26.948
3.08	28	2.80533	4.29052		20.8	20	18.0532	1.87877		27.8	12	25.0532	2.49901		2.87358	19.1572	25.9887
3.1	10	2.80571	4.29397		21	10	18.0571	1.87916		28	17	25.0571	2.50177		2.92552	19.5035	26.4042
3.12	12	2.80609	4.2975		21.2	5	18.0609	1.87955		28.2	9	25.0609	2.5046		2.99732	19.9821	26.9785
3.14	12	2.80647	4.30113		21.4	2	18.0647	1.87996		28.4	3	25.0647	2.50749		3.04885	20.3256	27.3908
3.16	6	2.80685	4.30485		21.6	0	18.0685	1.88039		28.6	4	25.0685	2.51045		3.01175	20.0783	27.094
3.18	2	2.80723	4.30866		21.8	0	18.0723	1.88083		28.8	1	25.0723	2.51349		2.92285	19.4856	26.3828
		2.80761	4.31257				18.0761	1.88128				25.0761	2.5166		3.1691	21.1274	28.3528
		2.80799	4.31657				18.0799	1.88175				25.0799	2.51978		2.92922	19.5282	26.4338
		2.80837	4.32068				18.0837	1.88224				25.0837	2.52304		2.95656	19.7104	26.6525
		2.80875	4.32489				18.0875	1.88274				25.0875	2.52638		2.95577	19.7051	26.6461
		2.80913	4.3292				18.0913	1.88326				25.0913	2.5298		3.05583	20.3722	27.4467
		2.80951	4.33363				18.0951	1.8838				25.0951	2.5333		3.05	20.3333	27.4
		2.80989	4.33816				18.0989	1.88435				25.0989	2.53688		3.11233	20.7489	27.8986
		2.81027	4.3428				18.1027	1.88493				25.1027	2.54055		2.93754	19.5836	26.5004
		2.81065	4.34756				18.1065	1.88553				25.1065	2.54431		3.00666	20.0444	27.0532
		2.81103	4.35244				18.1103	1.88614				25.1103	2.54815		3.01669	20.1113	27.1335
		2.81141	4.35744				18.1141	1.88678				25.1141	2.55209		3.07168	20.4779	27.5734
		2.81179	4.36256				18.1179	1.88744				25.1179	2.55611		2.86836	19.1224	25.9469
		2.81217	4.36781				18.1217	1.88812				25.1217	2.56024		2.96895	19.793	26.7516
		2.81255	4.37318				18.1255	1.88882				25.1255	2.56445		3.0238	20.1586	27.1904
		2.81293	4.37869				18.1293	1.88954				25.1293	2.56877		3.03952	20.2635	27.3162
		2.81331	4.38433				18.1331	1.8903				25.1331	2.57319		3.03318	20.2212	27.2655
		2.81369	4.3901				18.1369	1.89107				25.1369	2.57771		2.94998	19.6666	26.5999
		2.81407	4.39602				18.1407	1.89187				25.1407	2.58233		2.99912	19.9941	26.9929
		2.81445	4.40208				18.1445	1.8927				25.1445	2.58707		2.94291	19.6194	26.5433
		2.81483	4.40828				18.1484	1.89356				25.1484	2.59191		2.97968	19.8645	26.8374
		2.81522	4.41463				18.1521	1.89444				25.1521	2.59686		2.88685	19.2457	26.0948
		2.8156	4.42114				18.156	1.89535				25.156	2.60193		3.0513	20.342	27.4104
		2.81598	4.42779				18.1598	1.8963				25.1598	2.60711		2.98496	19.8998	26.8797
		2.81636	4.43461				18.1636	1.89727				25.1636	2.61241		2.92783	19.5189	26.4226
		2.81674	4.44159				18.1674	1.89828				25.1674	2.61783		3.074	20.4933	27.592
		2.81712	4.44873				18.1712	1.89931				25.1712	2.62338		2.8953	19.302	26.1624
		2.8175	4.45605				18.175	1.90039				25.175	2.62905		2.88989	19.266	26.1191
		2.81788	4.46353				18.1788	1.90149				25.1788	2.63484		3.00408	20.0272	27.0326
		2.81826	4.47119				18.1826	1.90264				25.1826	2.64077		2.98989	19.9326	26.9191
		2.81864	4.47903				18.1864	1.90382				25.1864	2.64683		3.02147	20.1431	27.1718
		2.81902	4.48705				18.1902	1.90504				25.1902	2.65303		2.91453	19.4302	26.3162
		2.8194	4.49525				18.194	1.90629				25.194	2.65937		2.9423	19.6153	26.5384
		2.81978	4.50365				18.1978	1.90759				25.1978	2.66585		2.94263	19.6175	26.541
		2.82	4.5086				18.2	1.90836				25.2	2.66966		3.11248	20.7498	27.8998
		2.82016	4.51224				18.2016	1.90893				25.2016	2.67247		3.09641	20.6427	27.7713
		2.82054	4.52103				18.2054	1.91031				25.2054	2.67924		2.92714	19.5142	26.4171
		2.82092	4.53002				18.2092	1.91174				25.2092	2.68616		3.0556	20.3707	27.4448
		2.8213	4.53921				18.213	1.91321				25.213	2.69323		2.91272	19.4181	26.3018
		2.82168	4.54862				18.2168	1.91473				25.2168	2.70045		2.9445	19.63	26.556
		2.82206	4.55824				18.2206	1.91629				25.2206	2.70784		2.92355	19.4903	26.3884
		2.82244	4.56808				18.2244	1.91791				25.2244	2.71539		2.92429	19.4953	26.3943
		2.82282	4.57814				18.2282	1.91958				25.2282	2.7231		3.0492	20.328	27.3936
		2.8232	4.58842				18.232	1.92129				25.232	2.73098		3.05482	20.3654	27.4385
		2.82358	4.59894				18.2358	1.92307				25.2358	2.73903		2.96994	19.7996	26.7595
		2.82396	4.6097				18.2396	1.92489				25.2396	2.74725		3.03051	20.2034	27.2441
		2.82434	4.62069				18.2434	1.92678				25.2434	2.75565		2.95522	19.7015	26.6417
		2.82472	4.63193				18.2473	1.92872				25.2473	2.76424		2.98689	19.9126	26.8951
		2.82511	4.64342				18.251	1.93072				25.251	2.77301		3.04708	20.3138	27.3766
		2.82549	4.65516				18.2549	1.93279				25.2549	2.78196		2.95684	19.7122	26.6547
		2.82587	4.66717				18.2587	1.93491				25.2587	2.79111		3.0731	20.4873	27.5848
		2.82625	4.67944				18.2625	1.93711				25.2625	2.80045		2.96554	19.7703	26.7243
		2.82663	4.69197				18.2663	1.93937				25.2663	2.80999		3.06367	20.4245	27.5093
		2.82701	4.70478				18.2701	1.9417				25.2701	2.81973		3.04967	20.3311	27.3973
		2.82739	4.71788				18.2739	1.9441				25.2739	2.82968		2.94619	19.6413	26.5695
		2.82777	4.73125				18.2777	1.94657				25.2777	2.83984		2.90719	19.3813	26.2575
		2.82815	4.74492				18.2815	1.94912				25.2815	2.85021		3.02474	20.1649	27.1979
		2.82853	4.75888				18.2853	1.95174				25.2853	2.86079		2.99047	19.9365	26.9238
		2.82891	4.77314				18.2891	1.95445				25.2891	2.8716		3.06274	20.4183	27.502
		2.82929	4.78771				18.2929	1.95723				25.2929	2.88264		2.97562	19.8375	26.805
		2.82967	4.80259				18.2967	1.9601				25.2967	2.8939		2.9415	19.61	26.532
		2.83005	4.81778				18.3005	1.96306				25.3005	2.90539		3.06743	20.4496	27.5395
		2.83043	4.8333				18.3043	1.9661				25.3043	2.91713		3.00539	20.036	27.0432
		2.83081	4.84915				18.3081	1.96923				25.3081	2.9291		3.04445	20.2963	27.3556
		2.83119	4.86534				18.3119	1.97246				25.3119	2.94132		2.95196	19.6797	26.6156
		2.83157	4.88186				18.3157	1.97578				25.3157	2.95379		2.99984	19.9989	26.9987
		2.83195	4.89874				18.3195	1.9792				25.3195	2.96652		3.00051	20.0034	27.0041
		2.83233	4.91596				18.3233	1.98272				25.3233	2.9795		2.90166	19.3444	26.2133
		2.83271	4.93355				18.3271	1.98634				25.3271	2.99275		2.94283	19.6189	26.5426
		2.83309	4.9515				18.3309	1.99007				25.3309	3.00627		2.93976	19.5984	26.5181
		2.83347	4.96982				18.3347	1.9939				25.3347	3.02006		2.99244	19.9496	26.9395
		2.83385	4.98853				18.3385	1.99785				25.3385	3.03412		3.0542	20.3614	27.4336
		2.83423	5.00761				18.3423	2.00191				25.3423	3.04847		3.08394	20.5596	27.6715
		2.83461	5.02709				18.3462	2.00609				25.3462	3.0631		2.90172	19.3448	26.2138
		2.83499	5.04697				18.3499	2.01039				25.3499	3.07803		3.02199	20.1466	27.1759
		2.83538	5.06725				18.3538	2.01482				25.3538	3.09325		3.1347	20.898	28.0776
		2.83576	5.08795				18.3576	2.01937				25.3576	3.10878		2.97104	19.807	26.7683
		2.83614	5.10906				18.3614	2.02405				25.3614	3.12461		2.8385	18.9233	25.708
		2.83652	5.1306				18.3652	2.02886				25.3652	3.14075		2.87773	19.1849	26.0219
		2.8369	5.15258				18.369	2.03381				25.369	3.15721		2.98464	19.8976	26.8771
		2.83728	5.17499				18.3728	2.0389				25.3728	3.17399		3.07801	20.5201	27.6241
		2.83766	5.19785				18.3766	2.04414				25.3766	3.1911		2.93109	19.5406	26.4487
		2.83804	5.22117				18.3804	2.04952				25.3804	3.20854		2.9841	19.894	26.8728
		2.83842	5.24495				18.3842	2.05505				25.3842	3.22632		3.13851	20.9234	28.1081
		2.8388	5.2692				18.388	2.06074				25.388	3.24445		3.05817	20.3878	27.4654
		2.83918	5.29393				18.3918	2.06659				25.3918	3.26292		3.08168	20.5445	27.6534
		2.83956	5.31914				18.3956	2.0726				25.3956	3.28175		3.08915	20.5943	27.7132
		2.83994	5.34485				18.3994	2.07877				25.3994	3.30094		3.07535	20.5024	27.6028
		2.84	5.34896				18.4	2.07976				25.4	3.304		3.13086	20.8724	28.0468
		2.84032	5.37106				18.4032	2.08512				25.4032	3.32049		3.11456	20.7637	27.9164
		2.8407	5.39778				18.407	2.09164				25.407	3.34042		3.00961	21.4224	28.7068
		2.84108	5.42501				18.4108	2.09834				25.4108	3.36072		3.13917	20.0641	27.0769
		2.84146	5.45278				18.4146	2.10523				25.4146	3.38141		2.95112	20.9278	28.1133
		2.84184	5.48107				18.4184	2.1123				25.4184	3.40249		3.06447	19.6741	26.609
		2.84222	5.50991				18.4222	2.11957				25.4222	3.42397		2.92929	20.4298	27.5158
		2.8426	5.5393				18.426	2.12703				25.426	3.44585		3.03656	19.5286	26.4343
		2.84298	5.56924				18.4298	2.13469				25.4298	3.46813		2.96023	20.2437	27.2925
		2.84336	5.59976				18.4336	2.14256				25.4336	3.49084		3.18769	19.7349	26.6819
		2.84374	5.63085				18.4374	2.15065				25.4374	3.51396		2.98798	21.2513	28.5016
		2.84412	5.66252				18.4412	2.15895				25.4412	3.53751		2.95713	19.9199	26.9038
		2.8445	5.69479				18.445	2.16747				25.445	3.56149		3.02815	19.7142	26.6571
		2.84488	5.72767				18.4489	2.17622				25.4489	3.58592		3.03201	20.1877	27.2252
		2.84527	5.76115				18.4526	2.1852				25.4526	3.61079		3.02274	20.2134	27.2561
		2.84565	5.79526				18.4565	2.19442				25.4565	3.63612		3.02941	20.1516	27.1819
		2.84603	5.82999				18.4603	2.20389				25.4603	3.6619		2.92632	20.196	27.2353
		2.84641	5.86536				18.4641	2.2136				25.4641	3.68816		3.02047	19.5088	26.4106
		2.84679	5.90139				18.4679	2.22357				25.4679	3.71488		3.00581	20.1365	27.1638
		2.84717	5.93807				18.4717	2.2338				25.4717	3.74209		3.00357	20.0387	27.0465
		2.84755	5.97542				18.4755	2.24429				25.4755	3.76979		2.96932	20.0238	27.0285
		2.84793	6.01344				18.4793	2.25506				25.4793	3.79799		2.97388	19.7954	26.7545
		2.84831	6.05215				18.4831	2.26611				25.4831	3.82668		2.99283	19.8259	26.7911
		2.84869	6.09156				18.4869	2.27744				25.4869	3.85589		3.02994	19.9522	26.9427
		2.84907	6.13167				18.4907	2.28907				25.4907	3.88561		3.04172	20.1996	27.2396
		2.84945	6.1725				18.4945	2.30099				25.4945	3.91586		3.01014	20.2781	27.3337
		2.84983	6.21406				18.4983	2.31322				25.4983	3.94664		2.96217	20.0676	27.0811
		2.85021	6.25635				18.5021	2.32576				25.5021	3.97796		2.91194	19.7478	26.6973
		2.85059	6.29939				18.5059	2.33862				25.5059	4.00983		2.9583	19.4129	26.2955
		2.85097	6.34318				18.5097	2.35181				25.5097	4.04225		3.00464	19.722	26.6664
		2.85135	6.38774				18.5135	2.36532				25.5135	4.07523		2.96162	20.0309	27.0371
		2.85173	6.43308				18.5173	2.37918				25.5173	4.10878		3.06665	19.7442	26.693
		2.85211	6.4792				18.5211	2.39339				25.5211	4.14291		2.87173	20.4443	27.5332
		2.85249	6.52612				18.5249	2.40795				25.5249	4.17763		2.94055	19.1449	25.9738
		2.85287	6.57385				18.5287	2.42287				25.5287	4.21294		3.0086	19.6036	26.5244
		2.85325	6.6224				18.5325	2.43817				25.5325	4.24885		2.8494	20.0573	27.0688
		2.85363	6.67178				18.5363	2.45384				25.5363	4.28537		2.95632	18.996	25.7952
		2.85401	6.72199				18.5401	2.4699				25.5401	4.32251		2.85306	19.7088	26.6505
		2.85439	6.77306				18.5439	2.48636				25.5439	4.36028		3.01921	19.0204	25.8245
		2.85477	6.82499				18.5478	2.50321				25.5478	4.39867		3.0114	20.1281	27.1537
		2.85516	6.87779				18.5515	2.52048				25.5515	4.43772		2.91224	20.076	27.0912
		2.85554	6.93148				18.5554	2.53817				25.5554	4.47741		2.92338	19.4149	26.2979
		2.85592	6.98606				18.5592	2.55629				25.5592	4.51776		2.96232	19.4892	26.3871
		2.8563	7.04154				18.563	2.57485				25.563	4.55878		3.04797	19.7488	26.6985
		2.85668	7.09794				18.5668	2.59385				25.5668	4.60047		2.924	20.3198	27.3837
		2.85706	7.15527				18.5706	2.61331				25.5706	4.64285		3.06902	19.4933	26.392
		2.85744	7.21354				18.5744	2.63324				25.5744	4.68593		2.91511	20.4601	27.5521
		2.85782	7.27275				18.5782	2.65364				25.5782	4.7297		3.14133	19.4341	26.3209
		2.8582	7.33293				18.582	2.67452				25.582	4.77419		3.13029	20.9422	28.1306
		2.85858	7.39409				18.5858	2.6959				25.5858	4.8194		3.01906	20.8686	28.0423
		2.85896	7.45622				18.5896	2.71779				25.5896	4.86533		2.98478	20.1271	27.1525
		2.85934	7.51935				18.5934	2.74018				25.5934	4.912		3.06486	19.8986	26.8783
		2.85972	7.58349				18.5972	2.76311				25.5972	4.95942		3.03396	20.4324	27.5189
		2.86	7.63141				18.6	2.78034				25.6	4.99484		2.98874	20.2264	27.2717
		2.8601	7.64865				18.601	2.78656				25.601	5.0076		2.99414	19.9249	26.9099
		2.86048	7.71484				18.6048	2.81056				25.6048	5.05653		2.97649	19.961	26.9532
		2.86086	7.78207				18.6086	2.83512				25.6086	5.10625		3.03587	19.8433	26.8119
		2.86124	7.85035				18.6124	2.86025				25.6124	5.15674		2.99552	20.2391	27.287
		2.86162	7.9197				18.6162	2.88595				25.6162	5.20803		3.09599	19.9701	26.9642
		2.862	7.99013				18.62	2.91224				25.62	5.26012		3.02609	20.6399	27.7679
		2.86238	8.06164				18.6238	2.93913				25.6238	5.31302		3.07297	20.1739	27.2087
		2.86276	8.13425				18.6276	2.96663				25.6276	5.36673		2.90976	20.4865	27.5838
		2.86314	8.20798				18.6314	2.99476				25.6314	5.42128		3.01339	19.3984	26.2781
		2.86352	8.28283				18.6352	3.02352				25.6352	5.47667		3.1572	20.0893	27.1072
		2.8639	8.35881				18.639	3.05292				25.639	5.5329		3.01583	21.048	28.2576
		2.86428	8.43595				18.6428	3.08299				25.6428	5.58999		3.18951	20.1055	27.1266
		2.86466	8.51424				18.6467	3.11372				25.6467	5.64795		2.95781	21.2634	28.5161
		2.86505	8.5937				18.6504	3.14514				25.6504	5.70679		2.9941	19.7187	26.6625
		2.86543	8.67434				18.6543	3.17726				25.6543	5.76651		2.92723	19.9606	26.9528
		2.86581	8.75618				18.6581	3.21008				25.6581	5.82713		3.033	19.5149	26.4179
		2.86619	8.83923				18.6619	3.24363				25.6619	5.88865		2.98654	20.22	27.264
		2.86657	8.92349				18.6657	3.27791				25.6657	5.95109		2.87273	18.6654	25.3985
		2.86695	9.00898				18.6695	3.31294				25.6695	6.01445		3.02335	19.9103	26.8923
		2.86733	9.09572				18.6733	3.34873				25.6733	6.07875		3.12683	19.1516	25.9819
		2.86771	9.18371				18.6771	3.38529				25.6771	6.14399		2.99921	20.1556	27.1868
		2.86809	9.27296				18.6809	3.42264				25.6809	6.21019		2.95659	20.8455	28.0146
		2.86847	9.36349				18.6847	3.46079				25.6847	6.27735		2.95488	19.9947	26.9937
		2.86885	9.45531				18.6885	3.49976				25.6885	6.34548		3.00471	19.7106	26.6527
		2.86923	9.54843				18.6923	3.53956				25.6923	6.4146		3.00809	19.6992	26.6391
		2.86961	9.64286				18.6961	3.5802				25.6961	6.48471		2.98096	20.0314	27.0376
		2.86999	9.73861				18.6999	3.6217				25.6999	6.55582		2.90853	20.0539	27.0647
		2.87037	9.8357				18.7037	3.66408				25.7037	6.62795		2.84701	19.8731	26.8477
		2.87075	9.93414				18.7075	3.70734				25.7075	6.7011		3.03944	21.3384	28.6061
		2.87113	10.0339				18.7113	3.75151				25.7113	6.77529		3.17393	19.3902	26.2683
		2.87151	10.1351				18.7151	3.79659				25.7151	6.85051		2.97796	18.9801	25.7761
		2.87189	10.2376				18.7189	3.8426				25.7189	6.92679		3.00482	20.2629	27.3155
		2.87227	10.3416				18.7227	3.88957				25.7227	7.00413		3.10775	21.1595	28.3915
		2.87265	10.4469				18.7265	3.9375				25.7265	7.08255		3.09967	19.8531	26.8237
		2.87303	10.5537				18.7303	3.98641				25.7303	7.16204		3.00594	20.0321	27.0386
		2.87341	10.6619				18.7341	4.03631				25.7341	7.24263		3.06801	20.7184	27.862
		2.87379	10.7715				18.7379	4.08723				25.7379	7.32432		2.99144	20.6644	27.7973
		2.87417	10.8825				18.7417	4.13917				25.7417	7.40713		2.93772	20.0396	27.0475
		2.87455	10.9951				18.7456	4.19216				25.7456	7.49105		2.93396	20.4534	27.5441
		2.87493	11.1091				18.7493	4.24621				25.7493	7.57611		3.06498	19.943	26.9316
		2.87532	11.2245				18.7532	4.30134				25.7532	7.66231		3.01089	19.5848	26.5017
		2.8757	11.3415				18.757	4.35755				25.757	7.74966		2.99286	19.5597	26.4717
		2.87608	11.46				18.7608	4.41488				25.7608	7.83817		2.94478	20.4332	27.5198
		2.87646	11.58				18.7646	4.47334				25.7646	7.92785		3.0392	20.0726	27.0871
		2.87684	11.7015				18.7684	4.53294				25.7684	8.01871		3.00673	19.9524	26.9429
		2.87722	11.8245				18.7722	4.59371				25.7722	8.11077		3.01775	19.6319	26.5583
		2.8776	11.9491				18.776	4.65565				25.776	8.20402		3.02955	20.2613	27.3136
		2.87798	12.0752				18.7798	4.71879				25.7798	8.29849		3.0146	20.0449	27.0539
		2.87836	12.2029				18.7836	4.78315				25.7836	8.39417		2.89125	20.1183	27.142
		2.87874	12.3322				18.7874	4.84873				25.7874	8.49108		2.9885	20.197	27.2364
		2.87912	12.4631				18.7912	4.91557				25.7912	8.58923		3.06851	20.0974	27.1168
		2.8795	12.5955				18.795	4.98368				25.795	8.68863		3.14036	19.275	26.13
		2.87988	12.7296				18.7988	5.05307				25.7988	8.78929		2.89442	19.9234	26.908
		2.88	12.7722				18.8	5.07525				25.8	8.82134		2.99011	20.4567	27.5481
		2.88026	12.8652				18.8026	5.12376				25.8026	8.89121		3.07121	20.9357	28.1229
		2.88064	13.0025				18.8064	5.19578				25.8064	8.99441		3.07805	19.2961	26.1553
		2.88102	13.1414				18.8102	5.26914				25.8102	9.0989		2.87462	19.934	26.9208
		2.8814	13.282				18.814	5.34387				25.814	9.20468		2.89976	20.4748	27.5697
		2.88178	13.4242				18.8178	5.41997				25.8178	9.31177		3.01988	20.5203	27.6244
		2.88216	13.568				18.8216	5.49746				25.8216	9.42016		3.09162	19.1641	25.9969
		2.88254	13.7135				18.8254	5.57638				25.8254	9.52988		3.12211	19.3318	26.1981
		2.88292	13.8607				18.8292	5.65673				25.8292	9.64094		2.99815	20.1325	27.159
		2.8833	14.0096				18.833	5.73853				25.833	9.75333		2.97328	20.6108	27.7329
		2.88368	14.1602				18.8368	5.82181				25.8368	9.86707		2.96698	20.814	27.9768
		2.88406	14.3124				18.8406	5.90658				25.8406	9.98217		3.04142	19.9877	26.9852
		2.88444	14.4664				18.8444	5.99287				25.8444	10.0986		3.00337	19.8218	26.7862
		2.88482	14.6221				18.8483	6.08068				25.8483	10.2165		3.04978	19.7799	26.7358
		2.88521	14.7795				18.852	6.17005				25.852	10.3357		3.02779	20.2761	27.3313
		2.88559	14.9386				18.8559	6.26099				25.8559	10.4563		2.96394	20.0225	27.0269
		2.88597	15.0994				18.8597	6.35351				25.8597	10.5783		2.8935	20.3319	27.3982
		2.88635	15.262				18.8635	6.44765				25.8635	10.7018		3.04632	20.1853	27.2223
		2.88673	15.4263				18.8673	6.54342				25.8673	10.8266		2.97363	19.7596	26.7116
		2.88711	15.5924				18.8711	6.64084				25.8711	10.9528		2.90799	19.29	26.148
		2.88749	15.7602				18.8749	6.73992				25.8749	11.0806		3.08842	20.3088	27.3706
		2.88787	15.9298				18.8787	6.8407				25.8787	11.2097		2.83755	19.8242	26.7891
		2.88825	16.1012				18.8825	6.94318				25.8825	11.3403		3.03519	19.3866	26.264
		2.88863	16.2743				18.8863	7.0474				25.8863	11.4723		3.09756	20.5895	27.7074
		2.88901	16.4492				18.8901	7.15336				25.8901	11.6058		2.98161	18.917	25.7004
		2.88939	16.6259				18.8939	7.26109				25.8939	11.7408		3.09145	20.2346	27.2815
		2.88977	16.8044				18.8977	7.37061				25.8977	11.8772		2.97562	20.6504	27.7804
		2.89015	16.9846				18.9015	7.48194				25.9015	12.0152		2.96386	19.8774	26.8529
		2.89053	17.1667				18.9053	7.59509				25.9053	12.1546		3.03802	20.6096	27.7316
		2.89091	17.3506				18.9091	7.7101				25.9091	12.2955		2.86206	19.8374	26.8049
		2.89129	17.5362				18.9129	7.82697				25.9129	12.438		2.9962	19.7591	26.7109
		2.89167	17.7237				18.9167	7.94573				25.9167	12.5819		2.89747	20.2535	27.3042
		2.89205	17.9129				18.9205	8.0664				25.9205	12.7274		3.01168	19.0804	25.8965
		2.89243	18.104				18.9243	8.189				25.9243	12.8743		2.98277	19.9747	26.9696
		2.89281	18.2969				18.9281	8.31355				25.9281	13.0229		2.94309	19.3165	26.1798
		2.89319	18.4916				18.9319	8.44006				25.9319	13.1729		3.04033	20.0779	27.0934
		2.89357	18.6881				18.9357	8.56856				25.9357	13.3245		3.07142	19.8851	26.8621
		2.89395	18.8864				18.9395	8.69907				25.9395	13.4776		3.04157	19.6206	26.5447
		2.89433	19.0866				18.9433	8.8316				25.9433	13.6323		3.00975	20.2689	27.3226
		2.89471	19.2885				18.9472	8.96618				25.9472	13.7886		3.05268	20.4761	27.5713
		2.8951	19.4923				18.9509	9.10283				25.9509	13.9464		2.93398	20.2771	27.3326
		2.89548	19.6979				18.9548	9.24156				25.9548	14.1058		2.91327	20.065	27.078
		2.89586	19.9053				18.9586	9.38239				25.9586	14.2667		3.06579	20.3512	27.4215
		2.89624	20.1145				18.9624	9.52535				25.9624	14.4292		2.983	19.5599	26.4719
		2.89662	20.3255				18.9662	9.67045				25.9662	14.5934		2.96138	19.4218	26.3061
		2.897	20.5384				18.97	9.81771				25.97	14.7591		3.14178	20.4386	27.5263
		2.89738	20.7531				18.9738	9.96715				25.9738	14.9263		3.06971	19.8867	26.864
		2.89776	20.9695				18.9776	10.1188				25.9776	15.0952		2.95313	19.7425	26.691
		2.89814	21.1878				18.9814	10.2727				25.9814	15.2657		3.07588	20.9452	28.1343
		2.89852	21.4079				18.9852	10.4287				25.9852	15.4378		3.00707	20.4647	27.5577
		2.8989	21.6298				18.989	10.5871				25.989	15.6114		2.98522	19.6876	26.6251
		2.89928	21.8534				18.9928	10.7477				25.9928	15.7867		3.00052	20.5059	27.6071
		2.89966	22.0789				18.9966	10.9106				25.9966	15.9636		2.97899	20.0471	27.0566
		2.9	22.2822				19	11.0583				26	16.1233		2.98732	19.9015	26.8818
		2.90004	22.3062				19.0004	11.0758				26.0004	16.1421		2.96752	20.0035	27.0042
		2.90042	22.5352				19.0042	11.2433				26.0042	16.3222		2.9496	19.86	26.8319
		2.9008	22.766				19.008	11.4132				26.008	16.504		3.07942	19.9155	26.8986
		2.90118	22.9986				19.0118	11.5855				26.0118	16.6873		2.95601	19.7834	26.7401
		2.90156	23.233				19.0156	11.7601				26.0156	16.8723		3.00261	19.664	26.5968
		2.90194	23.4691				19.0194	11.9371				26.0194	17.0589		3.04262	20.5295	27.6354
		2.90232	23.707				19.0232	12.1165				26.0232	17.2471		3.15544	19.7067	26.6481
		2.9027	23.9467				19.027	12.2983				26.027	17.4369		3.03894	20.0174	27.0209
		2.90308	24.188				19.0308	12.4826				26.0308	17.6284		2.95266	20.2842	27.341
		2.90346	24.4311				19.0346	12.6694				26.0346	17.8214		3.05284	21.0362	28.2435
		2.90384	24.676				19.0384	12.8586				26.0384	18.0161		3.09012	20.2596	27.3115
		2.90422	24.9225				19.0422	13.0503				26.0422	18.2125		3.06763	19.6844	26.6212
		2.9046	25.1707				19.0461	13.2445				26.0461	18.4104		2.98246	20.3523	27.4228
		2.90498	25.4207				19.0498	13.4412				26.0498	18.61		2.96034	20.6008	27.721
		2.90537	25.6723				19.0537	13.6404				26.0537	18.8111		3.12583	20.4509	27.541
		2.90575	25.9256				19.0575	13.8422				26.0575	19.014		3.09845	19.8831	26.8597
		2.90613	26.1806				19.0613	14.0465				26.0613	19.2184		3.16395	19.7356	26.6827
		2.90651	26.4373				19.0651	14.2534				26.0651	19.4244		2.95241	20.8389	28.0066
		2.90689	26.6955				19.0689	14.4629				26.0689	19.632		3.09129	20.6563	27.7876
		2.90727	26.9554				19.0727	14.675				26.0727	19.8413		3.00234	21.093	28.3116
		2.90765	27.217				19.0765	14.8897				26.0765	20.0522		3.08747	19.6828	26.6193
		2.90803	27.4801				19.0803	15.107				26.0803	20.2647		2.99924	20.6086	27.7303
		2.90841	27.7448				19.0841	15.327				26.0841	20.4787		2.97681	20.0156	27.0187
		2.90879	28.0112				19.0879	15.5496				26.0879	20.6944		3.00134	20.5831	27.6998
		2.90917	28.279				19.0917	15.7748				26.0917	20.9117		2.95443	19.9949	26.9939
		2.90955	28.5484				19.0955	16.0027				26.0955	21.1305		3.02349	19.8454	26.8144
		2.90993	28.8194				19.0993	16.2333				26.0993	21.351		2.89155	20.0089	27.0107
		2.91031	29.0919				19.1031	16.4665				26.1031	21.573		2.97246	19.6962	26.6354
		2.91069	29.3659				19.1069	16.7025				26.1069	21.7966		3.00021	20.1566	27.1879
		2.91107	29.6413				19.1107	16.9411				26.1107	22.0218		3.00318	19.277	26.1324
		2.91145	29.9183				19.1145	17.1825				26.1145	22.2486		3.05601	19.8164	26.7797
		2.91183	30.1967				19.1183	17.4265				26.1183	22.4769		3.14636	20.0014	27.0017
		2.91221	30.4765				19.1221	17.6733				26.1221	22.7067		3.05282	20.0212	27.0255
		2.91259	30.7578				19.1259	17.9228				26.1259	22.9381		3.07814	20.3734	27.4481
		2.91297	31.0404				19.1297	18.175				26.1297	23.1711		2.99394	20.9757	28.1709
		2.91335	31.3244				19.1335	18.43				26.1335	23.4055		3.03791	20.3521	27.4225
		2.91373	31.6098				19.1373	18.6877				26.1373	23.6415		2.95729	20.5209	27.6251
		2.91411	31.8966				19.1411	18.9482				26.1411	23.8791		2.90396	19.9596	26.9515
		2.91449	32.1846				19.1449	19.2114				26.1449	24.1181		3.02714	20.2528	27.3033
		2.91487	32.4739				19.1487	19.4773				26.1487	24.3586		3.0838	19.7153	26.6583
		2.91526	32.7645				19.1526	19.7461				26.1526	24.6006		2.86774	19.3597	26.2317
		2.91564	33.0564				19.1564	20.0175				26.1564	24.8441		3.04108	20.1809	27.2171
		2.91602	33.3495				19.1602	20.2918				26.1602	25.0891		3.08427	20.5587	27.6704
		2.9164	33.6439				19.164	20.5687				26.164	25.3355		2.99369	19.1183	25.9419
		2.91678	33.9393				19.1678	20.8485				26.1678	25.5834		3.07186	20.2738	27.3286
		2.91716	34.236				19.1716	21.131				26.1716	25.8328		3.02937	20.5618	27.6742
		2.91754	34.5338				19.1754	21.4163				26.1754	26.0835		3.05056	19.958	26.9495
		2.91792	34.8327				19.1792	21.7043				26.1792	26.3357		3.0056	20.4791	27.5749
		2.9183	35.1328				19.183	21.995				26.183	26.5893		2.95301	20.1958	27.2349
		2.91868	35.4338				19.1868	22.2886				26.1868	26.8443		3.02087	20.3371	27.4045
		2.91906	35.7359				19.1906	22.5848				26.1906	27.1006		3.0476	20.0373	27.0448
		2.91944	36.0391				19.1944	22.8838				26.1944	27.3584		3.00172	19.6868	26.6241
		2.91982	36.3432				19.1982	23.1856				26.1982	27.6175		3.0531	20.1391	27.1669
		2.92	36.4876				19.2	23.3295				26.2	27.7407		3.05047	20.3173	27.3808
		2.9202	36.6482				19.202	23.4901				26.202	27.8779		2.98151	20.0115	27.0138
		2.92058	36.9542				19.2058	23.7973				26.2058	28.1397		2.99707	20.354	27.4248
		2.92096	37.2611				19.2096	24.1072				26.2096	28.4028		3.05104	20.3365	27.4038
		2.92134	37.5689				19.2134	24.4198				26.2134	28.6671		3.10899	19.8768	26.8521
		2.92172	37.8775				19.2172	24.7352				26.2172	28.9328		3.06711	19.9804	26.9765
		2.9221	38.187				19.221	25.0532				26.221	29.1998		2.97774	20.3403	27.4083
		2.92248	38.4972				19.2248	25.3739				26.2248	29.468		3.05542	20.7266	27.8719
		2.92286	38.8082				19.2286	25.6973				26.2286	29.7374		3.06715	20.4474	27.5369
		2.92324	39.1199				19.2324	26.0233				26.2324	30.0081		3.03925	19.8516	26.8219
		2.92362	39.4323				19.2362	26.352				26.2362	30.2799		3.17078	20.3695	27.4434
		2.924	39.7453				19.24	26.6833				26.24	30.553		3.00209	20.4477	27.5372
		2.92438	40.059				19.2438	27.0173				26.2438	30.8272		2.98678	21.348	28.6176
		2.92476	40.3733				19.2477	27.3538				26.2477	31.1027		2.90563	20.2617	27.314
		2.92515	40.6882				19.2514	27.693				26.2514	31.3792		3.06628	21.1386	28.3663
		2.92553	41.0036				19.2553	28.0347				26.2553	31.6568		2.97203	20.0139	27.0167
		2.92591	41.3195				19.2591	28.379				26.2591	31.9356		3.00955	19.9119	26.8943
		2.92629	41.6358				19.2629	28.7258				26.2629	32.2154		3.14189	19.3709	26.245
		2.92667	41.9526				19.2667	29.0752				26.2667	32.4963		3.04505	20.4419	27.5302
		2.92705	42.2698				19.2705	29.427				26.2705	32.7783		3.03619	19.8135	26.7762
		2.92743	42.5874				19.2743	29.7813				26.2743	33.0612		3.05636	21.5504	28.8605
		2.92781	42.9053				19.2781	30.1381				26.2781	33.3452		2.94874	20.0637	27.0764
		2.92819	43.2234				19.2819	30.4974				26.2819	33.6301		3.02749	20.9459	28.1351
		2.92857	43.5419				19.2857	30.859				26.2857	33.916		2.94906	20.3003	27.3604
		2.92895	43.8605				19.2895	31.2231				26.2895	34.2029		3.06508	20.2413	27.2895
		2.93275	47.0511				19.2933	31.5895				26.2933	34.4906		3.02716	20.3757	27.4508
		2.93313	47.3697				19.2971	31.9583				26.2971	34.7793		3.02643	19.6583	26.59
		2.93351	47.688				19.3009	32.3293				26.3009	35.0688		3.01975	20.1833	27.2199
		2.93389	48.0061				19.3047	32.7027				26.3047	35.3592		2.87989	19.6604	26.5925
		2.93427	48.3239				19.3085	33.0784				26.3085	35.6504		2.88868	20.4339	27.5207
		2.93465	48.6413				19.3123	33.4562				26.3123	35.9424		2.94974	20.1811	27.2173
		2.93504	48.9584				19.3161	33.8363				26.3161	36.2352		3.14127	20.1762	27.2114
		2.93542	49.2749				19.3199	34.2186				26.3199	36.5287		2.93006	20.1317	27.158
		2.9358	49.5911				19.3237	34.603				26.3237	36.823		2.98245	19.1992	26.0391
		2.93618	49.9066				19.3275	34.9896				26.3275	37.1179		3.0187	19.2579	26.1094
		2.93656	50.2216				19.3313	35.3782				26.3313	37.4136		2.98035	19.6649	26.5979
		2.93694	50.5361				19.3351	35.7688				26.3351	37.7099		3.02903	20.9418	28.1302
		2.93732	50.8498				19.3389	36.1615				26.3389	38.0068		3.02169	19.5337	26.4405
		2.9377	51.1629				19.3427	36.5562				26.3427	38.3043		3.08251	19.883	26.8596
		2.93808	51.4753				19.3466	36.9528				26.3466	38.6024		3.01511	20.1247	27.1496
		2.93846	51.7868				19.3503	37.3513				26.3503	38.9011		2.99353	19.869	26.8428
		2.93884	52.0976				19.3542	37.7517				26.3542	39.2002		3.13379	20.1936	27.2323
		2.93922	52.4075				19.358	38.1539				26.358	39.4999		3.12061	20.1446	27.1735
		2.9396	52.7165				19.3618	38.5579				26.3618	39.8		3.17031	20.5501	27.6601
		2.93998	53.0245				19.3656	38.9636				26.3656	40.1006		3.08941	20.1007	27.1209
		2.94	53.0407				19.3694	39.3711				26.3694	40.4016		3.02094	19.9569	26.9482
		2.94036	53.3316				19.3732	39.7802				26.3732	40.7029		2.98676	20.8919	28.0703
		2.94074	53.6376				19.377	40.191				26.377	41.0046		2.97737	20.8041	27.9649
		2.94112	53.9426				19.3808	40.6033				26.3808	41.3067		2.91644	21.1354	28.3625
		2.9415	54.2465				19.3846	41.0172				26.3846	41.609		3.14404	20.5961	27.7153
		2.94188	54.5491				19.3884	41.4326				26.3884	41.9116		3.00341	20.1396	27.1675
		2.94226	54.8506				19.3922	41.8494				26.3922	42.2144		2.96186	19.9117	26.8941
		2.94264	55.1509				19.396	42.2676				26.396	42.5174		2.93214	19.8491	26.819
		2.94302	55.4498				19.3998	42.6872				26.4	42.8366		2.86142	19.4429	26.3315
		2.9434	55.7474				19.4	42.7093				26.434	45.552		2.90796	20.9603	28.1524
		2.94378	56.0436				19.4036	43.1081				26.4378	45.8552		2.98361	20.0227	27.0273
		2.94416	56.3385				19.4074	43.5302				26.4416	46.1582		3.01063	19.7458	26.6949
		2.94454	56.6318				19.4112	43.9535				26.4455	46.461		2.9389	18.5031	25.2037
		2.94492	56.9237				19.415	44.378				26.4492	46.7636		3.08013	19.5476	26.4571
		2.94531	57.214				19.4188	44.8036				26.4531	47.0658		3.0222	19.0761	25.8914
		2.94569	57.5027				19.4226	45.2303				26.4569	47.3678		3.10752	19.3864	26.2637
		2.94607	57.7897				19.4264	45.6579				26.4607	47.6694		3.02293	19.8908	26.8689
		2.94645	58.0751				19.4302	46.0865				26.4645	47.9706		2.9658	20.0708	27.085
		2.94683	58.3588				19.434	46.5159				26.4683	48.2714		2.92539	19.5927	26.5112
		2.94721	58.6407				19.4378	46.9463				26.4721	48.5718		2.98706	20.5342	27.6411
		2.94759	58.9207				19.4416	47.3773				26.4759	48.8716		3.00224	20.148	27.1776
		2.94797	59.199				19.4455	47.8091				26.4797	49.171		3.06158	20.7168	27.8602
		2.94835	59.4753				19.4492	48.2416				26.4835	49.4698		3.03365	20.1529	27.1835
		2.94873	59.7497				19.4531	48.6747				26.4873	49.768		3.04494	19.772	26.7264
		2.94911	60.0221				19.4569	49.1083				26.4911	50.0655		2.90138	19.5026	26.4031
		2.94949	60.2925				19.4607	49.5424				26.4949	50.3624		3.05305	19.9137	26.8965
		2.94987	60.5608				19.4645	49.9769				26.4987	50.6587		3.17883	20.0149	27.0179
		2.95025	60.827				19.4683	50.4118				26.5025	50.9541		2.92173	20.4106	27.4927
		2.95063	61.0911				19.5063	54.7672				26.5063	51.2488		3.08175	20.2243	27.2692
		2.95101	61.353				19.5101	55.2019				26.5101	51.5427		2.86596	20.2996	27.3595
		2.95139	61.6126				19.5139	55.6362				26.5139	51.8358		2.93706	19.3425	26.211
		2.95177	61.87				19.5177	56.0701				26.5177	52.128		2.9706	20.3537	27.4244
		2.95215	62.125				19.5215	56.5034				26.5215	52.4192		2.90095	21.1922	28.4306
		2.95253	62.3777				19.5253	56.9361				26.5253	52.7096		3.0237	19.4782	26.3738
		2.95291	62.6281				19.5291	57.3681				26.5291	52.9989		3.03792	20.545	27.654
		2.95329	62.8759				19.5329	57.7994				26.5329	53.2872		3.04823	19.1064	25.9277
		2.95367	63.1213				19.5367	58.2298				26.5367	53.5745		3.10902	19.5804	26.4964
		2.95405	63.3642				19.5405	58.6594				26.5405	53.8606		3.07698	19.804	26.7648
		2.95443	63.6045				19.5443	59.088				26.5443	54.1457		2.96669	19.3397	26.2076
		2.95481	63.8422				19.5481	59.5156				26.5481	54.4295		2.91341	20.158	27.1896
		2.9552	64.0773				19.552	59.942				26.552	54.7122		2.99492	20.2528	27.3034
		2.95558	64.3097				19.5558	60.3673				26.5558	54.9936		3.00632	20.3215	27.3859
		2.95596	64.5394				19.5596	60.7913				26.5596	55.2737		3.02809	20.7268	27.8722
		2.95634	64.7664				19.5634	61.214				26.5634	55.5526		3.01719	20.5132	27.6158
		2.95672	64.9905				19.5672	61.6353				26.5672	55.83		2.97847	19.7779	26.7335
		2.9571	65.2119				19.571	62.0552				26.571	56.1061		3.02251	19.4227	26.3073
		2.95748	65.4304				19.5748	62.4735				26.5748	56.3808		3.04749	19.9661	26.9593
		2.95786	65.646				19.5786	62.8902				26.5786	56.654		2.98831	20.0421	27.0506
		2.95824	65.8586				19.5824	63.3052				26.5824	56.9257		2.9501	20.1873	27.2247
		2.95862	66.0683				19.5862	63.7185				26.5862	57.1959		3.08688	20.1146	27.1376
		2.959	66.275				19.59	64.1299				26.59	57.4645		2.93676	19.8564	26.8277
		2.95938	66.4787				19.5938	64.5394				26.5938	57.7315		3.09838	20.1501	27.1801
		2.95976	66.6792				19.5976	64.947				26.5976	57.9969		2.98458	20.3166	27.3799
		2.96	66.8043				19.6	65.2033				26.6	58.1636		2.92002	19.9221	26.9065
		2.96014	66.8767				19.6014	65.3525				26.6014	58.2606		2.95732	19.6673	26.6008
		2.96052	67.071				19.6052	65.7558				26.6052	58.5226		3.00941	20.5792	27.6951
		2.9609	67.2622				19.609	66.157				26.609	58.7828		2.89849	19.5784	26.4941
		2.96128	67.4501				19.6128	66.5559				26.6128	59.0412		3.02886	20.6559	27.7871
		2.96166	67.6348				19.6166	66.9525				26.6166	59.2979		2.9954	19.8972	26.8767
		2.96204	67.8163				19.6204	67.3466				26.6204	59.5527		3.08197	19.4668	26.3601
		2.96242	67.9944				19.6242	67.7383				26.6242	59.8056		3.15331	19.7155	26.6586
		2.9628	68.1692				19.628	68.1274				26.628	60.0565		2.9643	20.0628	27.0753
		2.96318	68.3407				19.6318	68.5138				26.6318	60.3055		3.03295	19.3233	26.1879
		2.96356	68.5087				19.6356	68.8975				26.6356	60.5525		3.01412	20.1924	27.2309
		2.96394	68.6734				19.6394	69.2785				26.6394	60.7975		2.93118	19.9693	26.9632
		2.96432	68.8346				19.6432	69.6566				26.6432	61.0404		3.03055	20.5465	27.6557
		2.9647	68.9923				19.6471	70.0318				26.6471	61.2813		3.10996	21.022	28.2264
		2.96509	69.1465				19.6508	70.404				26.6508	61.52		3.04831	19.762	26.7144
		2.96547	69.2972				19.6547	70.7731				26.6547	61.7565		3.01834	20.2197	27.2636
		2.96585	69.4443				19.6585	71.1391				26.6585	61.9908		2.93274	20.0941	27.1129
		2.96623	69.5878				19.6623	71.5018				26.6623	62.2229		2.99902	19.5412	26.4495
		2.96661	69.7278				19.6661	71.8613				26.6661	62.4527		2.98929	20.2037	27.2444
		2.96699	69.8641				19.6699	72.2174				26.6699	62.6803		3.11533	20.733	27.8797
		2.96737	69.9967				19.6737	72.5701				26.6737	62.9055		3.00963	20.3221	27.3865
		2.96775	70.1257				19.6775	72.9193				26.6775	63.1283		3.03801	20.1223	27.1467
		2.96813	70.251				19.6813	73.265				26.6813	63.3488		2.84169	19.5516	26.462
		2.96851	70.3725				19.6851	73.607				26.6851	63.5668		2.88124	19.9935	26.9922
		2.96889	70.4903				19.6889	73.9453				26.6889	63.7823		2.9856	19.9286	26.9143
		2.96927	70.6043				19.6927	74.2799				26.6927	63.9954		2.91501	20.7688	27.9226
		2.96965	70.7146				19.6965	74.6106				26.6965	64.2059		3.02603	20.0642	27.0771
		2.97003	70.821				19.7003	74.9374				26.7003	64.4139		2.98972	20.2534	27.3041
		2.97041	70.9236				19.7041	75.2603				26.7041	64.6193		3.03809	18.9446	25.7335
		2.97079	71.0224				19.7079	75.5791				26.7079	64.8221		2.98781	18.5966	25.3159
		2.97117	71.1173				19.7117	75.8938				26.7117	65.0222		2.94943	19.2083	26.0499
		2.97155	71.2084				19.7155	76.2044				26.7155	65.2197		3.02508	19.904	26.8848
		2.97193	71.2955				19.7193	76.5107				26.7193	65.4144		2.97516	19.4334	26.32
		2.97231	71.3787				19.7231	76.8128				26.7231	65.6065		3.02692	20.1735	27.2083
		2.97269	71.4581				19.7269	77.1105				26.7269	65.7957		2.9268	19.9315	26.9178
		2.97307	71.5334				19.7307	77.4038				26.7307	65.9822		3.02236	20.254	27.3047
		2.97345	71.6049				19.7345	77.6926				26.7345	66.1659		2.98966	19.9187	26.9025
		2.97383	71.6723				19.7383	77.9769				26.7383	66.3467		3.00662	19.6628	26.5954
		2.97421	71.7358				19.7421	78.2566				26.7421	66.5246		2.92438	20.1672	27.2006
		2.97459	71.7953				19.746	78.5316				26.746	66.6997		2.92395	19.8344	26.8013
		2.97497	71.8508				19.7497	78.802				26.7497	66.8718		3.08171	20.1794	27.2153
		2.97536	71.9023				19.7536	79.0676				26.7536	67.041		2.96362	19.512	26.4144
		2.97574	71.9498				19.7574	79.3283				26.7574	67.2072		3.06705	20.149	27.1789
		2.97612	71.9932				19.7612	79.5842				26.7612	67.3704		3.05067	19.931	26.9172
		2.9765	72.0327				19.765	79.8352				26.765	67.5305		3.02813	20.0441	27.0529
		2.97688	72.068				19.7688	80.0812				26.7688	67.6877		2.98182	19.4959	26.395
		2.97726	72.0994				19.7726	80.3221				26.7726	67.8417		2.97139	19.493	26.3916
		2.97764	72.1266				19.7764	80.558				26.7764	67.9926		2.90994	20.5447	27.6537
		2.97802	72.1499				19.7802	80.7887				26.7802	68.1405		3.06529	19.7574	26.7089
		2.9784	72.169				19.784	81.0143				26.784	68.2851		3.09519	21.3809	28.6571
		2.97878	72.1841				19.7878	81.2346				26.7878	68.4266		3.04924	20.447	27.5364
		2.97916	72.1952				19.7916	81.4496				26.7916	68.565		2.88538	20.3378	27.4054
		2.97954	72.2021				19.7954	81.6593				26.7954	68.7001		2.97232	20.1875	27.225
		2.97992	72.205				19.7992	81.8637				26.7992	68.832		3.04446	19.8788	26.8546
		2.98	72.2051				19.8	81.906				26.8	68.8593		2.97249	19.8092	26.7711
		2.9803	72.2039				19.803	82.0626				26.803	68.9606		2.99087	19.3996	26.2795
		2.98068	72.1986				19.8068	82.2561				26.8068	69.0859		2.90796	20.4353	27.5223
		2.98106	72.1893				19.8106	82.444				26.8106	69.208		3.1435	20.6346	27.7615
		2.98144	72.1759				19.8144	82.6265				26.8144	69.3268		3.13235	20.3282	27.3939
		2.98182	72.1584				19.8182	82.8033				26.8182	69.4422		2.94333	19.2358	26.083
		2.9822	72.1369				19.822	82.9745				26.822	69.5543		3.09956	19.8155	26.7786
		2.98258	72.1114				19.8258	83.1401				26.8258	69.663		2.81917	20.2964	27.3557
		2.98296	72.0817				19.8296	83.3				26.8296	69.7683		2.99857	19.8166	26.7799
		2.98334	72.048				19.8334	83.4541				26.8334	69.8703		3.02087	19.9391	26.927
		2.98372	72.0103				19.8372	83.6025				26.8372	69.9688		2.88093	19.3864	26.2637
		2.9841	71.9686				19.841	83.7451				26.841	70.064		3.03757	20.9567	28.148
		2.98448	71.9228				19.8448	83.8819				26.8448	70.1556		2.97131	20.8823	28.0588
		2.98486	71.873				19.8486	84.0129				26.8486	70.2438		3.02978	19.6222	26.5466
		2.98525	71.8192				19.8525	84.1379				26.8525	70.3286		3.08199	20.6637	27.7965
		2.98563	71.7613				19.8563	84.257				26.8563	70.4098		2.86514	18.7945	25.5533
		2.98601	71.6995				19.8601	84.3702				26.8601	70.4876		3.05641	19.9904	26.9885
		2.98639	71.6338				19.8639	84.4775				26.8639	70.5618		3.02412	20.1392	27.167
		2.98677	71.564				19.8677	84.5787				26.8677	70.6326		3.06668	19.2062	26.0474
		2.98715	71.4903				19.8715	84.674				26.8715	70.6998		2.98797	20.2505	27.3005
		2.98753	71.4126				19.8753	84.7632				26.8753	70.7634		3.11491	19.8087	26.7705
		2.98791	71.331				19.8791	84.8464				26.8791	70.8235		3.01087	20.1986	27.2383
		2.98829	71.2455				19.8829	84.9235				26.8829	70.8801		3.06879	20.5466	27.6559
		2.98867	71.1561				19.8867	84.9945				26.8867	70.933		2.9931	19.101	25.9212
		2.98905	71.0628				19.8905	85.0594				26.8905	70.9824		2.89376	20.3761	27.4513
		2.98943	70.9657				19.8943	85.1182				26.8943	71.0282		2.89542	20.1608	27.193
		2.98981	70.8647				19.8981	85.1709				26.8981	71.0704
		2.99019	70.7599				19.9019	85.2174				26.9019	71.1091
		2.99057	70.6512				19.9057	85.2578				26.9057	71.1441
		2.99095	70.5388				19.9095	85.2921				26.9095	71.1755
		2.99133	70.4226				19.9133	85.3201				26.9133	71.2032
		2.99171	70.3026				19.9171	85.342				26.9171	71.2274
		2.99209	70.1789				19.9209	85.3577				26.9209	71.2479
		2.99247	70.0515				19.9247	85.3673				26.9247	71.2648
		2.99285	69.9204				19.9285	85.3706				26.9285	71.2781
		2.99323	69.7856				19.9323	85.3678				26.9323	71.2877
		2.99361	69.6472				19.9361	85.3588				26.9361	71.2937
		2.99399	69.5052				19.9399	85.3436				26.9399	71.2961
		2.99437	69.3595				19.9437	85.3223				26.9437	71.2948
		2.99475	69.2104				19.9475	85.2947				26.9475	71.2899
		2.99514	69.0576				19.9514	85.261				26.9514	71.2814
		2.99552	68.9014				19.9552	85.2212				26.9552	71.2692
		2.9959	68.7417				19.959	85.1752				26.959	71.2534
		2.99628	68.5785				19.9628	85.123				26.9628	71.234
		2.99666	68.4119				19.9666	85.0648				26.9666	71.2109
		2.99704	68.2418				19.9704	85.0004				26.9704	71.1842
		2.99742	68.0684				19.9742	84.9299				26.9742	71.1539
		2.9978	67.8917				19.978	84.8533				26.978	71.12
		2.99818	67.7116				19.9818	84.7707				26.9818	71.0825
		2.99856	67.5283				19.9856	84.682				26.9856	71.0413
		2.99894	67.3417				19.9894	84.5873				26.9894	70.9966
		2.99932	67.1519				19.9932	84.4865				26.9932	70.9483
		2.9997	66.9589				19.997	84.3798				26.997	70.8964
		3	66.8043				20	84.2914				27	70.8529
		3.00008	66.7627				20.0008	84.2672				27.0008	70.8409
		3.00046	66.5635				20.0046	84.1485				27.0046	70.7819
		3.00084	66.3611				20.0084	84.024				27.0084	70.7193
		3.00122	66.1557				20.0122	83.8936				27.0122	70.6532
		3.0016	65.9473				20.016	83.7573				27.016	70.5835
		3.00198	65.7359				20.0198	83.6152				27.0198	70.5103
		3.00236	65.5215				20.0236	83.4673				27.0236	70.4336
		3.00274	65.3042				20.0274	83.3137				27.0274	70.3534
		3.00312	65.0841				20.0312	83.1543				27.0312	70.2697
		3.0035	64.8611				20.035	82.9892				27.035	70.1826
		3.00388	64.6353				20.0388	82.8185				27.0388	70.0919
		3.00426	64.4068				20.0426	82.6421				27.0426	69.9979
		3.00464	64.1755				20.0465	82.4602				27.0465	69.9004
		3.00503	63.9415				20.0502	82.2727				27.0502	69.7994
		3.00541	63.7049				20.0541	82.0797				27.0541	69.6951
		3.00579	63.4657				20.0579	81.8812				27.0579	69.5874
		3.00617	63.2239				20.0617	81.6774				27.0617	69.4763
		3.00655	62.9795				20.0655	81.4681				27.0655	69.3619
		3.00693	62.7327				20.0693	81.2535				27.0693	69.2442
		3.00731	62.4834				20.0731	81.0337				27.0731	69.1231
		3.00769	62.2317				20.0769	80.8086				27.0769	68.9987
		3.00807	61.9777				20.0807	80.5783				27.0807	68.8711
		3.00845	61.7213				20.0845	80.3429				27.0845	68.7402
		3.00883	61.4626				20.0883	80.1024				27.0883	68.606
		3.00921	61.2016				20.0921	79.8568				27.0921	68.4687
		3.00959	60.9385				20.0959	79.6063				27.0959	68.3281
		3.00997	60.6732				20.0997	79.3508				27.0997	68.1844
		3.01035	60.4057				20.1035	79.0905				27.1035	68.0375
		3.01073	60.1362				20.1073	78.8253				27.1073	67.8875
		3.01111	59.8646				20.1111	78.5554				27.1111	67.7344
		3.01149	59.5911				20.1149	78.2807				27.1149	67.5782
		3.01187	59.3155				20.1187	78.0015				27.1187	67.419
		3.01225	59.0381				20.1225	77.7176				27.1225	67.2567
		3.01263	58.7588				20.1263	77.4291				27.1263	67.0914
		3.01301	58.4777				20.1301	77.1362				27.1301	66.9231
		3.01339	58.1947				20.1339	76.8389				27.1339	66.7519
		3.01377	57.9101				20.1377	76.5372				27.1377	66.5777
		3.01415	57.6237				20.1415	76.2313				27.1415	66.4006
		3.01453	57.3357				20.1454	75.921				27.1454	66.2207
		3.01491	57.0461				20.1491	75.6067				27.1491	66.0379
		3.0153	56.7549				20.153	75.2882				27.153	65.8522
		3.01568	56.4622				20.1568	74.9657				27.1568	65.6638
		3.01606	56.168				20.1606	74.6392				27.1606	65.4726
		3.01644	55.8723				20.1644	74.3089				27.1644	65.2787
		3.01682	55.5753				20.1682	73.9746				27.1682	65.082
		3.0172	55.2769				20.172	73.6367				27.172	64.8827
		3.01758	54.9772				20.1758	73.295				27.1758	64.6807
		3.01796	54.6762				20.1796	72.9496				27.1796	64.4761
		3.01834	54.374				20.1834	72.6007				27.1834	64.2689
		3.01872	54.0707				20.1872	72.2483				27.1872	64.0591
		3.0191	53.7662				20.191	71.8925				27.191	63.8468
		3.01948	53.4606				20.1948	71.5333				27.1948	63.632
		3.01986	53.154				20.1986	71.1708				27.1986	63.4147
		3.02	53.0407				20.2	71.0365				27.2	63.3341
		3.02024	52.8463				20.2024	70.8051				27.2024	63.195
		3.02062	52.5377				20.2062	70.4363				27.2062	62.9729
		3.021	52.2282				20.21	70.0644				27.21	62.7484
		3.02138	51.9178				20.2138	69.6894				27.2138	62.5216
		3.02176	51.6065				20.2176	69.3116				27.2176	62.2924
		3.02214	51.2945				20.2214	68.9309				27.2214	62.061
		3.02252	50.9817				20.2252	68.5474				27.2252	61.8274
		3.0229	50.6683				20.229	68.1612				27.229	61.5915
		3.02328	50.3541				20.2328	67.7723				27.2328	61.3535
		3.02366	50.0393				20.2366	67.3809				27.2366	61.1133
		3.02404	49.724				20.2404	66.9869				27.2404	60.871
		3.02442	49.4081				20.2442	66.5906				27.2442	60.6266
		3.0248	49.0917				20.248	66.1919				27.248	60.3802
		3.02519	48.7749				20.2519	65.7909				27.2519	60.1318
		3.02557	48.4576				20.2557	65.3877				27.2557	59.8814
		3.02595	48.14				20.2595	64.9824				27.2595	59.6291
		3.02633	47.822				20.2633	64.575				27.2633	59.3749
		3.02671	47.5037				20.2671	64.1657				27.2671	59.1188
		3.02709	47.1852				20.2709	63.7544				27.2709	58.8609
		3.02747	46.8665				20.2747	63.3413				27.2747	58.6012
		3.03127	43.676				20.2785	62.9265				27.2785	58.3397
		3.03165	43.3575				20.2823	62.5099				27.2823	58.0766
		3.03203	43.0392				20.2861	62.0917				27.2861	57.8117
		3.03241	42.7212				20.2899	61.672				27.2899	57.5452
		3.03279	42.4035				20.2937	61.2508				27.2937	57.277
		3.03317	42.0861				20.2975	60.8282				27.2975	57.0073
		3.03355	41.7692				20.3013	60.4043				27.3013	56.7361
		3.03393	41.4526				20.3051	59.9791				27.3051	56.4633
		3.03431	41.1365				20.3089	59.5528				27.3089	56.1891
		3.03469	40.8209				20.3127	59.1253				27.3127	55.9134
		3.03508	40.5058				20.3165	58.6968				27.3165	55.6364
		3.03546	40.1913				20.3203	58.2674				27.3203	55.3579
		3.03584	39.8773				20.3241	57.837				27.3241	55.0782
		3.03622	39.564				20.3279	57.4058				27.3279	54.7972
		3.0366	39.2513				20.3317	56.9738				27.3317	54.5149
		3.03698	38.9393				20.3355	56.5412				27.3355	54.2314
		3.03736	38.628				20.3393	56.1079				27.3393	53.9467
		3.03774	38.3175				20.3431	55.6741				27.3431	53.6609
		3.03812	38.0077				20.3469	55.2398				27.3469	53.3739
		3.0385	37.6988				20.3508	54.8051				27.3508	53.0859
		3.03888	37.3906				20.3888	50.4498				27.3545	52.7969
		3.03926	37.0834				20.3926	50.0149				27.3584	52.5069
		3.03964	36.777				20.3964	49.5803				27.3622	52.2159
		3.04	36.4876				20.4	49.169				27.366	51.924
		3.04002	36.4715				20.4002	49.1461				27.3698	51.6312
		3.0404	36.167				20.404	48.7125				27.3736	51.3375
		3.04078	35.8635				20.4078	48.2794				27.3774	51.0431
		3.04116	35.5609				20.4116	47.8468				27.3812	50.7478
		3.04154	35.2594				20.4154	47.415				27.385	50.4518
		3.04192	34.9589				20.4192	46.9838				27.3888	50.1551
		3.0423	34.6596				20.423	46.5534				27.3926	49.8577
		3.04268	34.3613				20.4268	46.1239				27.3964	49.5597
		3.04306	34.0641				20.4306	45.6952				27.4	49.2768
		3.04344	33.7681				20.4344	45.2675				27.4002	49.2611
		3.04382	33.4733				20.4382	44.8408				27.404	48.9619
		3.0442	33.1797				20.442	44.4151				27.4078	48.6622
		3.04458	32.8873				20.4459	43.9905				27.4116	48.362
		3.04496	32.5961				20.4496	43.5671				27.4154	48.0613
		3.04535	32.3063				20.4535	43.1448				27.4192	47.7602
		3.04573	32.0177				20.4573	42.7238				27.423	47.4587
		3.04611	31.7304				20.4611	42.3042				27.4268	47.1569
		3.04649	31.4444				20.4649	41.8858				27.4306	46.8547
		3.04687	31.1598				20.4687	41.4689				27.4344	46.5522
		3.04725	30.8766				20.4725	41.0534				27.4382	46.2495
		3.04763	30.5948				20.4763	40.6394				27.442	45.9466
		3.04801	30.3143				20.4801	40.2269				27.4459	45.6434
		3.04839	30.0353				20.4839	39.816				27.4839	42.6088
		3.04877	29.7578				20.4877	39.4067				27.4877	42.3058
		3.04915	29.4817				20.4915	38.9991				27.4915	42.0029
		3.04953	29.2071				20.4953	38.5932				27.4953	41.7002
		3.04991	28.934				20.4991	38.189				27.4991	41.3978
		3.05029	28.6624				20.5029	37.7867				27.5029	41.0957
		3.05067	28.3923				20.5067	37.3861				27.5067	40.7939
		3.05105	28.1238				20.5105	36.9875				27.5105	40.4924
		3.05143	27.8568				20.5143	36.5907				27.5143	40.1913
		3.05181	27.5914				20.5181	36.1959				27.5181	39.8906
		3.05219	27.3276				20.5219	35.803				27.5219	39.5903
		3.05257	27.0654				20.5257	35.4122				27.5257	39.2905
		3.05295	26.8048				20.5295	35.0234				27.5295	38.9912
		3.05333	26.5458				20.5333	34.6367				27.5333	38.6924
		3.05371	26.2885				20.5371	34.252				27.5371	38.3941
		3.05409	26.0328				20.5409	33.8696				27.5409	38.0964
		3.05447	25.7788				20.5447	33.4893				27.5447	37.7993
		3.05485	25.5264				20.5485	33.1112				27.5485	37.5028
		3.05524	25.2758				20.5524	32.7354				27.5524	37.207
		3.05562	25.0268				20.5562	32.3618				27.5562	36.9118
		3.056	24.7796				20.56	31.9905				27.56	36.6173
		3.05638	24.534				20.5638	31.6216				27.5638	36.3236
		3.05676	24.2902				20.5676	31.2549				27.5676	36.0306
		3.05714	24.0481				20.5714	30.8907				27.5714	35.7383
		3.05752	23.8077				20.5752	30.5288				27.5752	35.4469
		3.0579	23.5691				20.579	30.1694				27.579	35.1563
		3.05828	23.3322				20.5828	29.8124				27.5828	34.8665
		3.05866	23.0971				20.5866	29.4578				27.5866	34.5776
		3.05904	22.8638				20.5904	29.1057				27.5904	34.2895
		3.05942	22.6322				20.5942	28.7562				27.5942	34.0024
		3.0598	22.4024				20.598	28.4091				27.598	33.7162
		3.06	22.2822				20.6	28.2275				27.6	33.566
		3.06018	22.1744				20.6018	28.0646				27.6018	33.431
		3.06056	21.9482				20.6056	27.7227				27.6056	33.1467
		3.06094	21.7237				20.6094	27.3833				27.6094	32.8635
		3.06132	21.5011				20.6132	27.0465				27.6132	32.5812
		3.0617	21.2802				20.617	26.7124				27.617	32.3
		3.06208	21.0612				20.6208	26.3808				27.6208	32.0198
		3.06246	20.844				20.6246	26.0519				27.6246	31.7407
		3.06284	20.6286				20.6284	25.7256				27.6284	31.4628
		3.06322	20.415				20.6322	25.402				27.6322	31.1859
		3.0636	20.2032				20.636	25.0811				27.636	30.9102
		3.06398	19.9932				20.6398	24.7628				27.6398	30.6356
		3.06436	19.785				20.6436	24.4472				27.6436	30.3621
		3.06474	19.5786				20.6474	24.1344				27.6474	30.0899
		3.06513	19.3741				20.6513	23.8242				27.6513	29.8189
		3.06551	19.1714				20.6551	23.5167				27.6551	29.5491
		3.06589	18.9705				20.6589	23.212				27.6589	29.2805
		3.06627	18.7714				20.6627	22.91				27.6627	29.0131
		3.06665	18.5741				20.6665	22.6108				27.6665	28.7471
		3.06703	18.3787				20.6703	22.3143				27.6703	28.4823
		3.06741	18.185				20.6741	22.0205				27.6741	28.2188
		3.06779	17.9932				20.6779	21.7295				27.6779	27.9567
		3.06817	17.8031				20.6817	21.4413				27.6817	27.6958
		3.06855	17.6149				20.6855	21.1558				27.6855	27.4363
		3.06893	17.4285				20.6893	20.873				27.6893	27.1782
		3.06931	17.2439				20.6931	20.593				27.6931	26.9214
		3.06969	17.0611				20.6969	20.3158				27.6969	26.666
		3.07007	16.8801				20.7007	20.0413				27.7007	26.412
		3.07045	16.7008				20.7045	19.7696				27.7045	26.1594
		3.07083	16.5234				20.7083	19.5007				27.7083	25.9082
		3.07121	16.3477				20.7121	19.2345				27.7121	25.6584
		3.07159	16.1739				20.7159	18.971				27.7159	25.4101
		3.07197	16.0018				20.7197	18.7103				27.7197	25.1632
		3.07235	15.8314				20.7235	18.4524				27.7235	24.9178
		3.07273	15.6628				20.7273	18.1972				27.7273	24.6739
		3.07311	15.496				20.7311	17.9447				27.7311	24.4314
		3.07349	15.331				20.7349	17.6949				27.7349	24.1904
		3.07387	15.1677				20.7387	17.4479				27.7387	23.9509
		3.07425	15.0061				20.7425	17.2036				27.7425	23.713
		3.07463	14.8462				20.7463	16.9621				27.7463	23.4765
		3.07502	14.6881				20.7502	16.7232				27.7502	23.2416
		3.0754	14.5317				20.7539	16.487				27.7539	23.0082
		3.07578	14.3771				20.7578	16.2535				27.7578	22.7763
		3.07616	14.2241				20.7616	16.0227				27.7616	22.546
		3.07654	14.0728				20.7654	15.7946				27.7654	22.3172
		3.07692	13.9232				20.7692	15.5691				27.7692	22.09
		3.0773	13.7753				20.773	15.3463				27.773	21.8644
		3.07768	13.6291				20.7768	15.1261				27.7768	21.6403
		3.07806	13.4846				20.7806	14.9086				27.7806	21.4178
		3.07844	13.3416				20.7844	14.6936				27.7844	21.1968
		3.07882	13.2004				20.7882	14.4813				27.7882	20.9775
		3.0792	13.0608				20.792	14.2716				27.792	20.7597
		3.07958	12.9228				20.7958	14.0645				27.7958	20.5436
		3.07996	12.7865				20.7996	13.8599				27.7996	20.329
		3.08	12.7722				20.8	13.8385				27.8	20.3065
		3.08034	12.6518				20.8034	13.6579				27.8034	20.1161
		3.08072	12.5186				20.8072	13.4584				27.8072	19.9047
		3.0811	12.3871				20.811	13.2615				27.811	19.695
		3.08148	12.2572				20.8148	13.0671				27.8148	19.4868
		3.08186	12.1288				20.8186	12.8752				27.8186	19.2803
		3.08224	12.002				20.8224	12.6858				27.8224	19.0754
		3.08262	11.8768				20.8262	12.4988				27.8262	18.8721
		3.083	11.7531				20.83	12.3143				27.83	18.6704
		3.08338	11.6309				20.8338	12.1323				27.8338	18.4704
		3.08376	11.5103				20.8376	11.9526				27.8376	18.272
		3.08414	11.3912				20.8414	11.7754				27.8414	18.0752
		3.08452	11.2736				20.8453	11.6006				27.8453	17.88
		3.0849	11.1575				20.849	11.4282				27.849	17.6864
		3.08529	11.0429				20.8529	11.2581				27.8529	17.4945
		3.08567	10.9298				20.8567	11.0903				27.8567	17.3041
		3.08605	10.8181				20.8605	10.9249				27.8605	17.1154
		3.08643	10.7078				20.8643	10.7618				27.8643	16.9284
		3.08681	10.5991				20.8681	10.601				27.8681	16.7429
		3.08719	10.4917				20.8719	10.4425				27.8719	16.5591
		3.08757	10.3858				20.8757	10.2862				27.8757	16.3769
		3.08795	10.2812				20.8795	10.1321				27.8795	16.1962
		3.08833	10.1781				20.8833	9.98029				27.8833	16.0173
		3.08871	10.0764				20.8871	9.83066				27.8871	15.8399
		3.08909	9.97599				20.8909	9.68321				27.8909	15.6641
		3.08947	9.87698				20.8947	9.53792				27.8947	15.49
		3.08985	9.77933				20.8985	9.39478				27.8985	15.3174
		3.09023	9.68301				20.9023	9.25376				27.9023	15.1464
		3.09061	9.58803				20.9061	9.11484				27.9061	14.9771
		3.09099	9.49436				20.9099	8.97802				27.9099	14.8093
		3.09137	9.40199				20.9137	8.84326				27.9137	14.6431
		3.09175	9.31092				20.9175	8.71055				27.9175	14.4786
		3.09213	9.22113				20.9213	8.57986				27.9213	14.3155
		3.09251	9.13261				20.9251	8.45119				27.9251	14.1541
		3.09289	9.04535				20.9289	8.3245				27.9289	13.9943
		3.09327	8.95934				20.9327	8.19979				27.9327	13.836
		3.09365	8.87456				20.9365	8.07702				27.9365	13.6793
		3.09403	8.791				20.9403	7.95618				27.9403	13.5241
		3.09441	8.70866				20.9441	7.83725				27.9441	13.3705
		3.09479	8.62751				20.9479	7.72022				27.9479	13.2184
		3.09518	8.54755				20.9518	7.60505				27.9518	13.0679
		3.09556	8.46877				20.9556	7.49173				27.9556	12.919
		3.09594	8.39115				20.9594	7.38025				27.9594	12.7715
		3.09632	8.31468				20.9632	7.27057				27.9632	12.6256
		3.0967	8.23936				20.967	7.16268				27.967	12.4812
		3.09708	8.16516				20.9708	7.05657				27.9708	12.3383
		3.09746	8.09208				20.9746	6.9522				27.9746	12.1969
		3.09784	8.0201				20.9784	6.84957				27.9784	12.0571
		3.09822	7.94922				20.9822	6.74864				27.9822	11.9187
		3.0986	7.87942				20.986	6.64941				27.986	11.7818
		3.09898	7.81069				20.9898	6.55185				27.9898	11.6463
		3.09936	7.74302				20.9936	6.45594				27.9936	11.5124
		3.09974	7.67639				20.9974	6.36166				27.9974	11.3799
		3.1	7.63141				21	6.29808				28	11.2901
		3.10012	7.6108				21.0012	6.26899				28.0012	11.2489
		3.1005	7.54624				21.005	6.17792				28.005	11.1193
		3.10088	7.48268				21.0088	6.08841				28.0088	10.9912
		3.10126	7.42013				21.0126	6.00046				28.0126	10.8645
		3.10164	7.35856				21.0164	5.91405				28.0164	10.7392
		3.10202	7.29798				21.0202	5.82914				28.0202	10.6154
		3.1024	7.23835				21.024	5.74574				28.024	10.4929
		3.10278	7.17969				21.0278	5.6638				28.0278	10.3719
		3.10316	7.12197				21.0316	5.58333				28.0316	10.2523
		3.10354	7.06518				21.0354	5.50429				28.0354	10.134
		3.10392	7.00931				21.0392	5.42667				28.0392	10.0171
		3.1043	6.95435				21.043	5.35045				28.043	9.90162
		3.10468	6.90029				21.0468	5.27561				28.0468	9.78747
		3.10507	6.84712				21.0507	5.20213				28.0507	9.67468
		3.10545	6.79482				21.0544	5.12999				28.0544	9.56322
		3.10583	6.74339				21.0583	5.05918				28.0583	9.4531
		3.10621	6.69282				21.0621	4.98968				28.0621	9.3443
		3.10659	6.64309				21.0659	4.92146				28.0659	9.23682
		3.10697	6.59419				21.0697	4.85451				28.0697	9.13065
		3.10735	6.54612				21.0735	4.78882				28.0735	9.02578
		3.10773	6.49886				21.0773	4.72435				28.0773	8.92219
		3.10811	6.4524				21.0811	4.66111				28.0811	8.81988
		3.10849	6.40674				21.0849	4.59906				28.0849	8.71884
		3.10887	6.36185				21.0887	4.5382				28.0887	8.61907
		3.10925	6.31773				21.0925	4.47849				28.0925	8.52054
		3.10963	6.27438				21.0963	4.41994				28.0963	8.42325
		3.11001	6.23178				21.1001	4.36251				28.1001	8.3272
		3.11039	6.18991				21.1039	4.30619				28.1039	8.23237
		3.11077	6.14878				21.1077	4.25097				28.1077	8.13875
		3.11115	6.10836				21.1115	4.19683				28.1115	8.04634
		3.11153	6.06866				21.1153	4.14375				28.1153	7.95512
		3.11191	6.02966				21.1191	4.09172				28.1191	7.86508
		3.11229	5.99134				21.1229	4.04071				28.1229	7.77622
		3.11267	5.95371				21.1267	3.99072				28.1267	7.68852
		3.11305	5.91675				21.1305	3.94173				28.1305	7.60197
		3.11343	5.88045				21.1343	3.89371				28.1343	7.51657
		3.11381	5.84481				21.1381	3.84666				28.1381	7.43231
		3.11419	5.8098				21.1419	3.80056				28.1419	7.34917
		3.11457	5.77543				21.1457	3.7554				28.1457	7.26714
		3.11495	5.74169				21.1496	3.71116				28.1496	7.18622
		3.11534	5.70856				21.1533	3.66781				28.1533	7.1064
		3.11572	5.67604				21.1572	3.62536				28.1572	7.02766
		3.1161	5.64411				21.161	3.58379				28.161	6.94999
		3.11648	5.61278				21.1648	3.54307				28.1648	6.8734
		3.11686	5.58202				21.1686	3.5032				28.1686	6.79785
		3.11724	5.55184				21.1724	3.46416				28.1724	6.72336
		3.11762	5.52221				21.1762	3.42593				28.1762	6.6499
		3.118	5.49315				21.18	3.38851				28.18	6.57746
		3.11838	5.46462				21.1838	3.35188				28.1838	6.50604
		3.11876	5.43664				21.1876	3.31603				28.1876	6.43563
		3.11914	5.40918				21.1914	3.28093				28.1914	6.36621
		3.11952	5.38225				21.1952	3.24659				28.1952	6.29779
		3.1199	5.35582				21.199	3.21298				28.199	6.23033
		3.12	5.34896				21.2	3.20426				28.2	6.21274
		3.12028	5.32991				21.2028	3.18009				28.2028	6.16385
		3.12066	5.30449				21.2066	3.14792				28.2066	6.09832
		3.12104	5.27955				21.2104	3.11644				28.2104	6.03374
		3.12142	5.2551				21.2142	3.08564				28.2142	5.97009
		3.1218	5.23113				21.218	3.05552				28.218	5.90738
		3.12218	5.20761				21.2218	3.02605				28.2218	5.84558
		3.12256	5.18456				21.2256	2.99724				28.2256	5.78469
		3.12294	5.16196				21.2294	2.96906				28.2294	5.7247
		3.12332	5.1398				21.2332	2.9415				28.2332	5.6656
		3.1237	5.11808				21.237	2.91456				28.237	5.60737
		3.12408	5.09679				21.2408	2.88822				28.2408	5.55002
		3.12446	5.07591				21.2446	2.86246				28.2446	5.49353
		3.12484	5.05546				21.2484	2.83729				28.2484	5.43789
		3.12523	5.03541				21.2523	2.81268				28.2523	5.38309
		3.12561	5.01577				21.2561	2.78863				28.2561	5.32912
		3.12599	4.99651				21.2599	2.76513				28.2599	5.27598
		3.12637	4.97765				21.2637	2.74216				28.2637	5.22365
		3.12675	4.95917				21.2675	2.71972				28.2675	5.17212
		3.12713	4.94106				21.2713	2.69779				28.2713	5.12139
		3.12751	4.92332				21.2751	2.67637				28.2751	5.07144
		3.12789	4.90595				21.2789	2.65544				28.2789	5.02227
		3.12827	4.88893				21.2827	2.635				28.2827	4.97386
		3.12865	4.87225				21.2865	2.61503				28.2865	4.92622
		3.12903	4.85593				21.2903	2.59553				28.2903	4.87932
		3.12941	4.83994				21.2941	2.57649				28.2941	4.83317
		3.12979	4.82428				21.2979	2.55789				28.2979	4.78774
		3.13017	4.80895				21.3017	2.53974				28.3017	4.74304
		3.13055	4.79393				21.3055	2.52201				28.3055	4.69905
		3.13093	4.77923				21.3093	2.5047				28.3093	4.65577
		3.13131	4.76484				21.3131	2.48781				28.3131	4.61318
		3.13169	4.75076				21.3169	2.47132				28.3169	4.57128
		3.13207	4.73697				21.3207	2.45523				28.3207	4.53005
		3.13245	4.72347				21.3245	2.43952				28.3245	4.4895
		3.13283	4.71026				21.3283	2.42419				28.3283	4.44961
		3.13321	4.69733				21.3321	2.40924				28.3321	4.41038
		3.13359	4.68468				21.3359	2.39464				28.3359	4.37178
		3.13397	4.6723				21.3397	2.38041				28.3397	4.33383
		3.13435	4.66019				21.3435	2.36652				28.3435	4.2965
		3.13473	4.64833				21.3473	2.35297				28.3473	4.2598
		3.13512	4.63674				21.3512	2.33976				28.3512	4.2237
		3.1355	4.62539				21.3549	2.32687				28.3549	4.18821
		3.13588	4.6143				21.3588	2.3143				28.3588	4.15332
		3.13626	4.60344				21.3626	2.30205				28.3626	4.11901
		3.13664	4.59282				21.3664	2.2901				28.3664	4.08528
		3.13702	4.58244				21.3702	2.27845				28.3702	4.05213
		3.1374	4.57228				21.374	2.26709				28.374	4.01954
		3.13778	4.56235				21.3778	2.25602				28.3778	3.98751
		3.13816	4.55264				21.3816	2.24522				28.3816	3.95603
		3.13854	4.54315				21.3854	2.2347				28.3854	3.92508
		3.13892	4.53386				21.3892	2.22445				28.3892	3.89468
		3.1393	4.52479				21.393	2.21446				28.393	3.8648
		3.13968	4.51591				21.3968	2.20472				28.3968	3.83543
		3.14	4.5086				21.4	2.19672				28.4	3.81111
		3.14006	4.50724				21.4006	2.19524				28.4006	3.80658
		3.14044	4.49876				21.4044	2.186				28.4044	3.77824
		3.14082	4.49048				21.4082	2.177				28.4082	3.75039
		3.1412	4.48238				21.412	2.16823				28.412	3.72304
		3.14158	4.47447				21.4158	2.15968				28.4158	3.69616
		3.14196	4.46673				21.4196	2.15136				28.4196	3.66977
		3.14234	4.45917				21.4234	2.14326				28.4234	3.64384
		3.14272	4.45179				21.4272	2.13537				28.4272	3.61838
		3.1431	4.44458				21.431	2.12769				28.431	3.59337
		3.14348	4.43753				21.4348	2.12021				28.4348	3.56881
		3.14386	4.43065				21.4386	2.11293				28.4386	3.54469
		3.14424	4.42392				21.4424	2.10584				28.4424	3.52101
		3.14462	4.41735				21.4462	2.09894				28.4462	3.49776
		3.14501	4.41094				21.4501	2.09222				28.4501	3.47493
		3.14539	4.40467				21.4538	2.08568				28.4538	3.45252
		3.14577	4.39855				21.4577	2.07932				28.4577	3.43052
		3.14615	4.39258				21.4615	2.07313				28.4615	3.40893
		3.14653	4.38674				21.4653	2.06711				28.4653	3.38773
		3.14691	4.38105				21.4691	2.06125				28.4691	3.36692
		3.14729	4.37548				21.4729	2.05554				28.4729	3.3465
		3.14767	4.37006				21.4767	2.05				28.4767	3.32646
		3.14805	4.36476				21.4805	2.0446				28.4805	3.30679
		3.14843	4.35958				21.4843	2.03936				28.4843	3.28749
		3.14881	4.35453				21.4881	2.03425				28.4881	3.26856
		3.14919	4.3496				21.4919	2.02929				28.4919	3.24998
		3.14957	4.34479				21.4957	2.02446				28.4957	3.23175
		3.14995	4.3401				21.4995	2.01977				28.4995	3.21387
		3.15033	4.33552				21.5033	2.01521				28.5033	3.19632
		3.15071	4.33105				21.5071	2.01077				28.5071	3.17911
		3.15109	4.32669				21.5109	2.00646				28.5109	3.16223
		3.15147	4.32244				21.5147	2.00227				28.5147	3.14568
		3.15185	4.31829				21.5185	1.9982				28.5185	3.12944
		3.15223	4.31424				21.5223	1.99424				28.5223	3.11352
		3.15261	4.31029				21.5261	1.9904				28.5261	3.0979
		3.15299	4.30644				21.5299	1.98666				28.5299	3.08259
		3.15337	4.30268				21.5337	1.98303				28.5337	3.06757
		3.15375	4.29902				21.5375	1.9795				28.5375	3.05285
		3.15413	4.29545				21.5413	1.97607				28.5413	3.03842
		3.15451	4.29196				21.5451	1.97274				28.5451	3.02427
		3.15489	4.28857				21.549	1.96951				28.549	3.0104
		3.15528	4.28526				21.5527	1.96637				28.5527	2.9968
		3.15566	4.28203				21.5566	1.96332				28.5566	2.98347
		3.15604	4.27888				21.5604	1.96036				28.5604	2.97041
		3.15642	4.27581				21.5642	1.95748				28.5642	2.9576
		3.1568	4.27282				21.568	1.95469				28.568	2.94506
		3.15718	4.26991				21.5718	1.95198				28.5718	2.93276
		3.15756	4.26707				21.5756	1.94934				28.5756	2.92071
		3.15794	4.2643				21.5794	1.94679				28.5794	2.90891
		3.15832	4.2616				21.5832	1.94431				28.5832	2.89734
		3.1587	4.25897				21.587	1.9419				28.587	2.88601
		3.15908	4.25641				21.5908	1.93957				28.5908	2.8749
		3.15946	4.25392				21.5946	1.9373				28.5946	2.86403
		3.15984	4.25149				21.5984	1.9351				28.5984	2.85337
		3.16	4.25048				21.6	1.9342				28.6	2.84895
		3.16022	4.24912				21.6022	1.93297				28.6022	2.84294
		3.1606	4.24681				21.606	1.9309				28.606	2.83272
		3.16098	4.24456				21.6098	1.92889				28.6098	2.82271
		3.16136	4.24237				21.6136	1.92694				28.6136	2.8129
		3.16174	4.24024				21.6174	1.92506				28.6174	2.8033
		3.16212	4.23817				21.6212	1.92322				28.6212	2.7939
		3.1625	4.23615				21.625	1.92145				28.625	2.7847
		3.16288	4.23418				21.6288	1.91972				28.6288	2.77569
		3.16326	4.23226				21.6326	1.91805				28.6326	2.76686
		3.16364	4.2304				21.6364	1.91643				28.6364	2.75822
		3.16402	4.22858				21.6402	1.91486				28.6402	2.74977
		3.1644	4.22681				21.644	1.91334				28.644	2.74149
		3.16478	4.22509				21.6478	1.91187				28.6478	2.73339
		3.16517	4.22341				21.6517	1.91044				28.6517	2.72545
		3.16555	4.22178				21.6555	1.90905				28.6555	2.71769
		3.16593	4.2202				21.6593	1.90771				28.6593	2.7101
		3.16631	4.21865				21.6631	1.90641				28.6631	2.70266
		3.16669	4.21715				21.6669	1.90514				28.6669	2.69539
		3.16707	4.21569				21.6707	1.90392				28.6707	2.68827
		3.16745	4.21426				21.6745	1.90274				28.6745	2.68131
		3.16783	4.21288				21.6783	1.90159				28.6783	2.67449
		3.16821	4.21153				21.6821	1.90048				28.6821	2.66783
		3.16859	4.21022				21.6859	1.89941				28.6859	2.66131
		3.16897	4.20895				21.6897	1.89837				28.6897	2.65493
		3.16935	4.20771				21.6935	1.89736				28.6935	2.64869
		3.16973	4.2065				21.6973	1.89638				28.6973	2.64259
		3.17011	4.20533				21.7011	1.89543				28.7011	2.63662
		3.17049	4.20419				21.7049	1.89452				28.7049	2.63078
		3.17087	4.20308				21.7087	1.89363				28.7087	2.62507
		3.17125	4.202				21.7125	1.89277				28.7125	2.61949
		3.17163	4.20096				21.7163	1.89194				28.7163	2.61403
		3.17201	4.19994				21.7201	1.89114				28.7201	2.6087
		3.17239	4.19895				21.7239	1.89036				28.7239	2.60348
		3.17277	4.19798				21.7277	1.88961				28.7277	2.59838
		3.17315	4.19705				21.7315	1.88888				28.7315	2.59339
		3.17353	4.19614				21.7353	1.88818				28.7353	2.58852
		3.17391	4.19525				21.7391	1.88749				28.7391	2.58375
		3.17429	4.19439				21.7429	1.88683				28.7429	2.57909
		3.17467	4.19356				21.7467	1.8862				28.7467	2.57454
		3.17506	4.19274				21.7506	1.88558				28.7506	2.57009
		3.17544	4.19196				21.7543	1.88498				28.7543	2.56575
		3.17582	4.19119				21.7582	1.8844				28.7582	2.5615
		3.1762	4.19045				21.762	1.88385				28.762	2.55735
		3.17658	4.18972				21.7658	1.88331				28.7658	2.55329
		3.17696	4.18902				21.7696	1.88278				28.7696	2.54933
		3.17734	4.18834				21.7734	1.88228				28.7734	2.54546
		3.17772	4.18767				21.7772	1.88179				28.7772	2.54167
		3.1781	4.18703				21.781	1.88132				28.781	2.53798
		3.17848	4.1864				21.7848	1.88086				28.7848	2.53437
		3.17886	4.1858				21.7886	1.88042				28.7886	2.53084
		3.17924	4.18521				21.7924	1.88				28.7924	2.5274
		3.17962	4.18463				21.7962	1.87959				28.7962	2.52404
		3.18	4.18408				21.8	1.87919				28.8	2.52076

## Sheet: Fig. S7
Fig. S7a			Fig. S7b
Cross-cusp microstructure			Square-cusp microstructure
Region	Defect density (%)		Region	Defect density (%)
Region A	0.6		Region A	0.4
Region B	0.4		Region B	0.2
Region C	0.6		Region C	0.6
Region D	0.8		Region D	0.8
Region E	0.2		Region E	0.2
Average	0.52		Average	0.44

## Sheet: Fig. S10
Fig. S10
Time (s)	C-pinning									Time (s)	C-mode I									Time (s)	C-mode II									Time (s)	C-mode III									Time (s)	C-mode IV
	L/R										L/R										L/R										L/R										L/R
	x-	x+	y+	y-	45°	135°	225°	315°			x-	x+	y+	y-	45°	135°	225°	315°			x-	x+	y+	y-	45°	135°	225°	315°			x-	x+	y+	y-	45°	135°	225°	315°			x-	x+	y+	y-	45°	135°	225°	315°
0	1	1	1	1	1	1	1	1		0	1	1	1	1	1	1	1	1		0	1	1	1	1	1	1	1	1		0	1	1	1	1	1	1	1	1		0	1	1	1	1	1	1	1	1
0.08	1.00633	1.00633	1.03165	1.01899	1.056	1.048	1.04	1.064		0.08	1	1	1.0125	1.0125	1.08	1.072	1.008	1.016		0.08	1	1	1	1	1.064	1.048	1.024	1.056		0.08	1	1.1	1.05063	1	1.056	1.072	1.016	1.032		0.08	1	1.0122	1.0625	1.05	1.024	1.008	1.016	1.016
0.16	1.05696	1.01899	1.03165	1.0443	1.224	1.184	1.16	1.2		0.16	1	1.01042	1.275	1.05	1.24	1.216	1.024	1.024		0.16	1	1.01176	1.01205	1	1.248	1.216	1.056	1.08		0.16	2.05	1.725	2.29114	1.02532	2.112	2.04	1.04	1.048		0.16	1.09756	1.06098	1.0625	1.0625	1.328	1.272	1.304	1.28
0.24	1.14557	1.01899	1.08228	1.09494	1.272	1.24	1.208	1.28		0.24	1.01042	1.01042	1.3375	1.0625	1.344	1.28	1.04	1.032		0.24	1.01176	1.01176	1.13253	1.01205	1.904	1.312	1.056	1.128		0.24	2.4	2.35	2.89873	1.02532	2.248	2.224	1.056	1.056		0.24	1.71951	1.7439	1.5625	1.7625	1.616	1.592	1.64	1.6
0.32	1.14557	1.01899	1.08228	1.09494	1.328	1.296	1.304	1.344		0.32	1.01042	1.01042	1.925	1.175	1.392	1.296	1.056	1.04		0.32	1.01176	1.27059	1.40964	1.0241	2.248	1.312	1.056	1.128		0.32	2.425	2.4375	3.01266	1.03797	2.464	2.328	1.064	1.072		0.32	2.41463	2.39024	1.9	2.6625	2.064	2.008	2.048	2.024
0.4	1.15823	1.03165	1.08228	1.10759	1.36	1.36	1.344	1.368		0.4	1.01042	1.01042	2.1125	1.175	1.448	1.32	1.072	1.04		0.4	1.02353	1.41176	1.6747	1.0241	2.576	1.312	1.056	1.128		0.4	2.475	2.4375	3.13924	1.03797	2.552	2.44	1.072	1.072		0.4	2.58537	2.5122	2.4	2.725	2.176	2.16	2.2	2.144
0.48	1.20886	1.15823	1.24684	1.24684	1.456	1.408	1.44	1.448		0.48	1.01042	1.05208	2.3375	1.175	1.488	1.344	1.072	1.04		0.48	1.03529	2.05882	2.37349	1.0241	2.728	1.312	1.056	1.128		0.48	2.475	2.4375	3.13924	1.03797	2.656	2.488	1.072	1.08		0.48	2.58537	2.5122	2.475	2.725	2.352	2.328	2.36	2.312
0.56	1.28481	1.17089	1.32278	1.24684	1.472	1.424	1.448	1.456		0.56	1.01042	1.0625	2.55	1.175	1.536	1.368	1.072	1.04		0.56	1.03529	2.36471	2.77108	1.04819	2.8	1.312	1.056	1.128		0.56	2.475	2.4375	3.16456	1.03797	2.656	2.528	1.08	1.096		0.56	2.58537	2.52439	2.5	2.725	2.544	2.528	2.568	2.608
0.64	1.29747	1.24684	1.32278	1.27215	1.488	1.44	1.456	1.472		0.64	1.02083	1.0625	2.7625	1.175	1.552	1.384	1.072	1.04		0.64	1.03529	2.44706	2.87952	1.04819	3.056	1.312	1.056	1.128		0.64	2.475	2.4625	3.17722	1.03797	2.656	2.576	1.08	1.096		0.64	2.59756	2.54878	2.525	2.75	2.648	2.576	2.632	2.616
0.72	1.29747	1.24684	1.32278	1.27215	1.504	1.464	1.456	1.472		0.72	1.02083	1.0625	2.825	1.175	1.568	1.384	1.072	1.04		0.72	1.03529	2.67059	3.06024	1.04819	3.168	1.312	1.056	1.128		0.72	2.475	2.475	3.17722	1.03797	2.656	2.592	1.08	1.096		0.72	2.59756	2.54878	2.525	2.75	2.648	2.576	2.632	2.616
0.8	1.31013	1.27215	1.32278	1.27215	1.512	1.488	1.464	1.48		0.8	1.02083	1.0625	3.075	1.175	1.576	1.384	1.072	1.04		0.8	1.03529	2.71765	3.10843	1.04819	3.216	1.312	1.056	1.128		0.8	2.475	2.475	3.17722	1.03797	2.656	2.624	1.08	1.096		0.8	2.59756	2.54878	2.525	2.75	2.648	2.576	2.632	2.616
0.88	1.31013	1.27215	1.33544	1.31013	1.512	1.496	1.472	1.488		0.88	1.02083	1.0625	3.2125	1.175	1.584	1.384	1.072	1.04		0.88	1.03529	2.88235	3.10843	1.04819	3.216	1.312	1.056	1.128		0.88	2.475	2.475	3.17722	1.03797	2.656	2.656	1.088	1.096		0.88	2.59756	2.54878	2.525	2.75	2.648	2.576	2.632	2.616
0.96	1.31013	1.28481	1.3481	1.33544	1.512	1.504	1.472	1.488		0.96	1.02083	1.0625	3.3875	1.175	1.584	1.384	1.072	1.04		0.96	1.03529	3.08235	3.12048	1.04819	3.216	1.312	1.056	1.128		0.96	2.475	2.5	3.17722	1.03797	2.656	2.688	1.088	1.096		0.96	2.59756	2.54878	2.525	2.75	2.648	2.576	2.632	2.616
1.04	1.31013	1.31013	1.3481	1.33544	1.512	1.52	1.472	1.504		1.04	1.02083	1.0625	3.45	1.175	1.584	1.384	1.072	1.04		1.04	1.03529	3.15294	3.12048	1.04819	3.216	1.312	1.056	1.128		1.04	2.475	2.5	3.20253	1.03797	2.656	2.688	1.088	1.096		1.04	2.59756	2.54878	2.525	2.75	2.648	2.576	2.632	2.616
1.12	1.31013	1.31013	1.37342	1.33544	1.512	1.536	1.472	1.504		1.12	1.02083	1.0625	3.5625	1.175	1.584	1.384	1.072	1.04		1.12	1.03529	3.15294	3.12048	1.04819	3.216	1.312	1.056	1.128		1.12	2.475	2.5	3.20253	1.03797	2.656	2.688	1.088	1.096		1.12	2.59756	2.54878	2.525	2.75	2.648	2.576	2.632	2.616
1.2	1.31013	1.31013	1.37342	1.3481	1.512	1.536	1.472	1.512		1.2	1.02083	1.0625	3.6375	1.175	1.584	1.384	1.072	1.04		1.2	1.03529	3.15294	3.12048	1.04819	3.216	1.312	1.056	1.128		1.2	2.475	2.5	3.20253	1.03797	2.656	2.688	1.088	1.096		1.2	2.59756	2.54878	2.525	2.75	2.648	2.576	2.632	2.616
1.28	1.31013	1.31013	1.37342	1.3481	1.512	1.536	1.472	1.512		1.28	1.02083	1.0625	3.8125	1.175	1.584	1.384	1.072	1.04		1.28	1.03529	3.15294	3.12048	1.04819	3.216	1.312	1.056	1.128		1.28	2.475	2.5	3.20253	1.03797	2.656	2.688	1.088	1.096		1.28	2.59756	2.54878	2.525	2.75	2.648	2.576	2.632	2.616
1.36	1.31013	1.31013	1.37342	1.3481	1.512	1.536	1.472	1.52		1.36	1.02083	1.0625	3.875	1.175	1.584	1.384	1.072	1.04		1.36	1.03529	3.15294	3.12048	1.04819	3.216	1.312	1.056	1.128		1.36	2.475	2.5	3.22785	1.03797	2.656	2.688	1.088	1.096		1.36	2.59756	2.54878	2.525	2.75	2.648	2.576	2.632	2.616
1.44	1.31013	1.31013	1.37342	1.3481	1.512	1.536	1.472	1.52		1.44	1.02083	1.0625	3.975	1.175	1.584	1.384	1.072	1.04		1.44	1.03529	3.15294	3.12048	1.04819	3.216	1.312	1.056	1.128		1.44	2.475	2.5	3.22785	1.03797	2.656	2.688	1.088	1.096		1.44	2.59756	2.54878	2.525	2.75	2.648	2.576	2.632	2.616
1.52	1.31013	1.31013	1.37342	1.3481	1.512	1.536	1.472	1.52		1.52	1.02083	1.0625	4.0125	1.175	1.584	1.384	1.072	1.04		1.52	1.03529	3.15294	3.12048	1.04819	3.216	1.312	1.056	1.128		1.52	2.475	2.5	3.22785	1.03797	2.656	2.688	1.088	1.096		1.52	2.59756	2.54878	2.525	2.75	2.648	2.576	2.632	2.616
1.6	1.31013	1.31013	1.37342	1.3481	1.512	1.536	1.472	1.52		1.6	1.02083	1.0625	4.0625	1.175	1.584	1.384	1.072	1.04		1.6	1.03529	3.15294	3.12048	1.04819	3.216	1.312	1.056	1.128		1.6	2.475	2.5	3.22785	1.03797	2.656	2.688	1.088	1.096		1.6	2.59756	2.54878	2.525	2.75	2.648	2.576	2.632	2.616
1.68	1.31013	1.31013	1.37342	1.3481	1.512	1.536	1.472	1.52		1.68	1.02083	1.0625	4.1125	1.175	1.584	1.384	1.072	1.04		1.68	1.03529	3.15294	3.12048	1.04819	3.216	1.312	1.056	1.128		1.68	2.475	2.5	3.22785	1.03797	2.656	2.688	1.088	1.096		1.68	2.59756	2.54878	2.525	2.75	2.648	2.576	2.632	2.616
1.76	1.31013	1.31013	1.37342	1.3481	1.512	1.536	1.472	1.52		1.76	1.02083	1.0625	4.1375	1.175	1.584	1.384	1.072	1.04		1.76	1.03529	3.15294	3.12048	1.04819	3.216	1.312	1.056	1.128		1.76	2.475	2.5	3.22785	1.03797	2.656	2.688	1.088	1.096		1.76	2.59756	2.54878	2.525	2.75	2.648	2.576	2.632	2.616
1.84	1.31013	1.31013	1.37342	1.36076	1.512	1.536	1.472	1.52		1.84	1.02083	1.0625	4.15	1.175	1.584	1.384	1.072	1.04		1.84	1.03529	3.15294	3.12048	1.04819	3.216	1.312	1.056	1.128		1.84	2.475	2.5	3.22785	1.03797	2.656	2.688	1.088	1.096		1.84	2.59756	2.54878	2.525	2.75	2.648	2.576	2.632	2.616
1.92	1.31013	1.31013	1.37342	1.37342	1.512	1.536	1.472	1.52		1.92	1.02083	1.0625	4.1875	1.175	1.584	1.384	1.072	1.04		1.92	1.03529	3.15294	3.12048	1.04819	3.216	1.312	1.056	1.128		1.92	2.475	2.5	3.22785	1.03797	2.656	2.688	1.088	1.096		1.92	2.59756	2.54878	2.525	2.75	2.648	2.576	2.632	2.616
2	1.31013	1.31013	1.37342	1.37342	1.512	1.536	1.472	1.52		2	1.02083	1.0625	4.1875	1.175	1.584	1.384	1.072	1.04		2	1.03529	3.15294	3.12048	1.04819	3.216	1.312	1.056	1.128		2	2.475	2.5	3.22785	1.03797	2.656	2.688	1.088	1.096		2	2.59756	2.54878	2.525	2.75	2.648	2.576	2.632	2.616
2.08	1.31013	1.31013	1.37342	1.37342	1.512	1.536	1.472	1.52		2.08	1.02083	1.0625	4.2375	1.175	1.584	1.384	1.072	1.04		2.08	1.03529	3.15294	3.12048	1.04819	3.216	1.312	1.056	1.128		2.08	2.475	2.5	3.22785	1.03797	2.656	2.688	1.088	1.096		2.08	2.59756	2.54878	2.525	2.75	2.648	2.576	2.632	2.616
2.16	1.31013	1.31013	1.37342	1.37342	1.512	1.536	1.472	1.52		2.16	1.02083	1.0625	4.2375	1.175	1.584	1.384	1.072	1.04		2.16	1.03529	3.15294	3.12048	1.04819	3.216	1.312	1.056	1.128		2.16	2.475	2.5	3.22785	1.03797	2.656	2.688	1.088	1.096		2.16	2.59756	2.54878	2.525	2.75	2.648	2.576	2.632	2.616
2.24	1.31013	1.31013	1.37342	1.37342	1.512	1.536	1.472	1.52		2.24	1.02083	1.0625	4.25	1.175	1.584	1.384	1.072	1.04		2.24	1.03529	3.15294	3.12048	1.04819	3.216	1.312	1.056	1.128		2.24	2.475	2.5	3.22785	1.03797	2.656	2.688	1.088	1.096		2.24	2.59756	2.54878	2.525	2.75	2.648	2.576	2.632	2.616
2.32	1.31013	1.31013	1.37342	1.37342	1.512	1.536	1.472	1.52		2.32	1.02083	1.0625	4.275	1.175	1.584	1.384	1.072	1.04		2.32	1.03529	3.15294	3.12048	1.04819	3.216	1.312	1.056	1.128		2.32	2.475	2.5	3.22785	1.03797	2.656	2.688	1.088	1.096		2.32	2.59756	2.54878	2.525	2.75	2.648	2.576	2.632	2.616
2.4	1.31013	1.31013	1.37342	1.37342	1.512	1.536	1.472	1.52		2.4	1.02083	1.0625	4.3	1.175	1.584	1.384	1.072	1.04		2.4	1.03529	3.15294	3.12048	1.04819	3.216	1.312	1.056	1.128		2.4	2.475	2.5	3.22785	1.03797	2.656	2.688	1.088	1.096		2.4	2.59756	2.54878	2.525	2.75	2.648	2.576	2.632	2.616
2.48	1.31013	1.31013	1.37342	1.37342	1.512	1.536	1.472	1.52		2.48	1.02083	1.0625	4.3375	1.175	1.584	1.384	1.072	1.04		2.48	1.03529	3.15294	3.12048	1.04819	3.216	1.312	1.056	1.128		2.48	2.475	2.5	3.22785	1.03797	2.656	2.688	1.088	1.096		2.48	2.59756	2.54878	2.525	2.75	2.648	2.576	2.632	2.616
2.56	1.31013	1.31013	1.37342	1.37342	1.512	1.536	1.472	1.52		2.56	1.02083	1.0625	4.3375	1.175	1.584	1.384	1.072	1.04		2.56	1.03529	3.15294	3.12048	1.04819	3.216	1.312	1.056	1.128		2.56	2.475	2.5	3.22785	1.03797	2.656	2.688	1.088	1.096		2.56	2.59756	2.54878	2.525	2.75	2.648	2.576	2.632	2.616
2.64	1.31013	1.31013	1.37342	1.37342	1.512	1.536	1.472	1.52		2.64	1.02083	1.0625	4.3625	1.175	1.584	1.384	1.072	1.04		2.64	1.03529	3.15294	3.12048	1.04819	3.216	1.312	1.056	1.128		2.64	2.475	2.5	3.22785	1.03797	2.656	2.688	1.088	1.096		2.64	2.59756	2.54878	2.525	2.75	2.648	2.576	2.632	2.616
2.72	1.31013	1.31013	1.37342	1.37342	1.512	1.536	1.472	1.52		2.72	1.02083	1.0625	4.3625	1.175	1.584	1.384	1.072	1.04		2.72	1.03529	3.15294	3.12048	1.04819	3.216	1.312	1.056	1.128		2.72	2.475	2.5	3.22785	1.03797	2.656	2.688	1.088	1.096		2.72	2.59756	2.54878	2.525	2.75	2.648	2.576	2.632	2.616
2.8	1.31013	1.31013	1.37342	1.37342	1.512	1.536	1.472	1.52		2.8	1.02083	1.0625	4.375	1.175	1.584	1.384	1.072	1.04		2.8	1.03529	3.15294	3.12048	1.04819	3.216	1.312	1.056	1.128		2.8	2.475	2.5	3.22785	1.03797	2.656	2.688	1.088	1.096		2.8	2.59756	2.54878	2.525	2.75	2.648	2.576	2.632	2.616
2.88	1.31013	1.31013	1.37342	1.37342	1.512	1.536	1.472	1.52		2.88	1.02083	1.0625	4.3875	1.175	1.584	1.384	1.072	1.04		2.88	1.03529	3.15294	3.12048	1.04819	3.216	1.312	1.056	1.128		2.88	2.475	2.5	3.22785	1.03797	2.656	2.688	1.088	1.096		2.88	2.59756	2.54878	2.525	2.75	2.648	2.576	2.632	2.616
2.96	1.31013	1.31013	1.37342	1.37342	1.512	1.536	1.472	1.52		2.96	1.02083	1.0625	4.3875	1.175	1.584	1.384	1.072	1.04		2.96	1.03529	3.15294	3.12048	1.04819	3.216	1.312	1.056	1.128		2.96	2.475	2.5	3.22785	1.03797	2.656	2.688	1.088	1.096		2.96	2.59756	2.54878	2.525	2.75	2.648	2.576	2.632	2.616
3.04	1.31013	1.31013	1.37342	1.37342	1.512	1.536	1.472	1.52		3.04	1.02083	1.0625	4.3875	1.175	1.584	1.384	1.072	1.04		3.04	1.03529	3.15294	3.12048	1.04819	3.216	1.312	1.056	1.128		3.04	2.475	2.5	3.22785	1.03797	2.656	2.688	1.088	1.096		3.04	2.59756	2.54878	2.525	2.75	2.648	2.576	2.632	2.616
3.12	1.31013	1.31013	1.37342	1.37342	1.512	1.536	1.472	1.52		3.12	1.02083	1.0625	4.3875	1.175	1.584	1.384	1.072	1.04		3.12	1.03529	3.15294	3.12048	1.04819	3.216	1.312	1.056	1.128		3.12	2.475	2.5	3.22785	1.03797	2.656	2.688	1.088	1.096		3.12	2.59756	2.54878	2.525	2.75	2.648	2.576	2.632	2.616
3.2	1.31013	1.31013	1.37342	1.37342	1.512	1.536	1.472	1.52		3.2	1.02083	1.0625	4.3875	1.175	1.584	1.384	1.072	1.04		3.2	1.03529	3.15294	3.12048	1.04819	3.216	1.312	1.056	1.128		3.2	2.475	2.5	3.22785	1.03797	2.656	2.688	1.088	1.096		3.2	2.59756	2.54878	2.525	2.75	2.648	2.576	2.632	2.616
3.28	1.31013	1.31013	1.37342	1.37342	1.512	1.536	1.472	1.52		3.28	1.02083	1.0625	4.3875	1.175	1.584	1.384	1.072	1.04		3.28	1.03529	3.15294	3.12048	1.04819	3.216	1.312	1.056	1.128		3.28	2.475	2.5	3.22785	1.03797	2.656	2.688	1.088	1.096		3.28	2.59756	2.54878	2.525	2.75	2.648	2.576	2.632	2.616
3.36	1.31013	1.31013	1.37342	1.37342	1.512	1.536	1.472	1.52		3.36	1.02083	1.0625	4.3875	1.175	1.584	1.384	1.072	1.04		3.36	1.03529	3.15294	3.12048	1.04819	3.216	1.312	1.056	1.128		3.36	2.475	2.5	3.22785	1.03797	2.656	2.688	1.088	1.096		3.36	2.59756	2.54878	2.525	2.75	2.648	2.576	2.632	2.616
3.44	1.31013	1.31013	1.37342	1.37342	1.512	1.536	1.472	1.52		3.44	1.02083	1.0625	4.425	1.175	1.584	1.384	1.072	1.04		3.44	1.03529	3.15294	3.12048	1.04819	3.216	1.312	1.056	1.128		3.44	2.475	2.5	3.22785	1.03797	2.656	2.688	1.088	1.096		3.44	2.59756	2.54878	2.525	2.75	2.648	2.576	2.632	2.616
3.52	1.31013	1.31013	1.37342	1.37342	1.512	1.536	1.472	1.52		3.52	1.02083	1.0625	4.4375	1.175	1.584	1.384	1.072	1.04		3.52	1.03529	3.15294	3.12048	1.04819	3.216	1.312	1.056	1.128		3.52	2.475	2.5	3.22785	1.03797	2.656	2.688	1.088	1.096		3.52	2.59756	2.54878	2.525	2.75	2.648	2.576	2.632	2.616
3.6	1.31013	1.31013	1.37342	1.37342	1.512	1.536	1.472	1.52		3.6	1.02083	1.0625	4.4375	1.175	1.584	1.384	1.072	1.04		3.6	1.03529	3.15294	3.12048	1.04819	3.216	1.312	1.056	1.128		3.6	2.475	2.5	3.22785	1.03797	2.656	2.688	1.088	1.096		3.6	2.59756	2.54878	2.525	2.75	2.648	2.576	2.632	2.616
3.68	1.31013	1.31013	1.37342	1.37342	1.512	1.536	1.472	1.52		3.68	1.02083	1.0625	4.4375	1.175	1.584	1.384	1.072	1.04		3.68	1.03529	3.15294	3.12048	1.04819	3.216	1.312	1.056	1.128		3.68	2.475	2.5	3.22785	1.03797	2.656	2.688	1.088	1.096		3.68	2.59756	2.54878	2.525	2.75	2.648	2.576	2.632	2.616
3.76	1.31013	1.31013	1.37342	1.37342	1.512	1.536	1.472	1.52		3.76	1.02083	1.0625	4.4375	1.175	1.584	1.384	1.072	1.04		3.76	1.03529	3.15294	3.12048	1.04819	3.216	1.312	1.056	1.128		3.76	2.475	2.5	3.22785	1.03797	2.656	2.688	1.088	1.096		3.76	2.59756	2.54878	2.525	2.75	2.648	2.576	2.632	2.616
3.84	1.31013	1.31013	1.37342	1.37342	1.512	1.536	1.472	1.52		3.84	1.02083	1.0625	4.4375	1.175	1.584	1.384	1.072	1.04		3.84	1.03529	3.15294	3.12048	1.04819	3.216	1.312	1.056	1.128		3.84	2.475	2.5	3.22785	1.03797	2.656	2.688	1.088	1.096		3.84	2.59756	2.54878	2.525	2.75	2.648	2.576	2.632	2.616
3.92	1.31013	1.31013	1.37342	1.37342	1.512	1.536	1.472	1.52		3.92	1.02083	1.0625	4.4375	1.175	1.584	1.384	1.072	1.04		3.92	1.03529	3.15294	3.12048	1.04819	3.216	1.312	1.056	1.128		3.92	2.475	2.5	3.22785	1.03797	2.656	2.688	1.088	1.096		3.92	2.59756	2.54878	2.525	2.75	2.648	2.576	2.632	2.616
4	1.31013	1.31013	1.37342	1.37342	1.512	1.536	1.472	1.52		4	1.02083	1.0625	4.4625	1.175	1.584	1.384	1.072	1.04		4	1.03529	3.15294	3.12048	1.04819	3.216	1.312	1.056	1.128		4	2.475	2.5	3.22785	1.03797	2.656	2.688	1.088	1.096		4	2.59756	2.54878	2.525	2.75	2.648	2.576	2.632	2.616

## Sheet: Fig. S11
Fig. S11
Time (s)	S-pinning									Time (s)	S-mode I									Time (s)	S-mode II									Time (s)	S-mode III									Time (s)	S-mode IV
	L/R										L/R										L/R										L/R										L/R
	x-	x+	y+	y-	45°	135°	225°	315°			x-	x+	y+	y-	45°	135°	225°	315°			x-	x+	y+	y-	45°	135°	225°	315°			x-	x+	y+	y-	45°	135°	225°	315°			x-	x+	y+	y-	45°	135°	225°	315°
0	1	1	1	1	1	1	1	1		0	1	1	1	1	1	1	1	1		0	1	1	1	1	1	1	1	1		0	1	1	1	1	1	1	1	1		0	1	1	1	1	1	1	1	1
0.08	1	1	1.01493	1	1.024	1.032	1.016	1.024		0.08	1.11364	1.15909	1.14458	1.08434	1.048	1.04	1.064	1.056		0.08	1.08	1.34667	1.30556	1.11111	1.088	1.064	1.08	1.072		0.08	1.16949	1.20339	1.46875	1.0625	1.288	1.312	1.024	1.032		0.08	1.16393	1.13115	1.1	1.13333	1.048	1.056	1.072	1.056
0.16	1.04478	1.02985	1.04478	1.02985	1.08	1.064	1.088	1.072		0.16	1.20455	1.32955	1.45783	1.16867	1.152	1.168	1.136	1.144		0.16	1.18667	1.64	1.625	1.15278	1.352	1.32	1.28	1.296		0.16	1.23729	1.30508	1.53125	1.09375	1.392	1.384	1.04	1.048		0.16	1.19672	1.19672	1.2	1.16667	1.184	1.16	1.168	1.152
0.24	1.0597	1.02985	1.08955	1.0597	1.128	1.112	1.136	1.144		0.24	1.23864	1.34091	1.66265	1.21687	1.216	1.224	1.152	1.168		0.24	1.26667	1.88	1.875	1.18056	1.624	1.6	1.32	1.312		0.24	1.23729	1.33898	1.59375	1.09375	1.504	1.48	1.072	1.064		0.24	1.2623	1.29508	1.28333	1.23333	1.24	1.216	1.232	1.224
0.32	1.0597	1.20896	1.1194	1.1194	1.192	1.208	1.216	1.2		0.32	1.25	1.35227	1.74699	1.24096	1.328	1.344	1.16	1.176		0.32	1.29333	2.01333	2.09722	1.18056	1.792	1.768	1.32	1.36		0.32	1.30508	1.37288	1.71875	1.125	1.568	1.536	1.08	1.088		0.32	1.32787	1.32787	1.33333	1.26667	1.352	1.336	1.344	1.36
0.4	1.08955	1.25373	1.14925	1.20896	1.24	1.224	1.224	1.216		0.4	1.25	1.36364	1.74699	1.24096	1.376	1.384	1.184	1.192		0.4	1.32	2.04	2.125	1.20833	2.032	2.04	1.32	1.4		0.4	1.33898	1.44068	1.75	1.15625	1.632	1.616	1.08	1.104		0.4	1.36066	1.39344	1.36667	1.3	1.408	1.392	1.376	1.368
0.48	1.08955	1.25373	1.14925	1.23881	1.264	1.24	1.232	1.232		0.48	1.25	1.36364	1.74699	1.24096	1.376	1.4	1.208	1.216		0.48	1.32	2.06667	2.15278	1.20833	2.168	2.096	1.32	1.424		0.48	1.37288	1.47458	1.75	1.15625	1.632	1.616	1.08	1.104		0.48	1.36066	1.39344	1.36667	1.3	1.408	1.392	1.376	1.368
0.56	1.08955	1.26866	1.14925	1.26866	1.264	1.24	1.248	1.248		0.56	1.25	1.36364	1.77108	1.24096	1.376	1.4	1.224	1.232		0.56	1.32	2.06667	2.15278	1.20833	2.168	2.096	1.32	1.424		0.56	1.37288	1.47458	1.75	1.15625	1.632	1.616	1.08	1.104		0.56	1.36066	1.39344	1.36667	1.3	1.408	1.392	1.376	1.368
0.64	1.08955	1.28358	1.14925	1.26866	1.264	1.24	1.264	1.248		0.64	1.25	1.36364	1.78313	1.24096	1.376	1.4	1.24	1.248		0.64	1.32	2.06667	2.15278	1.20833	2.168	2.096	1.32	1.424		0.64	1.37288	1.47458	1.75	1.15625	1.632	1.616	1.08	1.104		0.64	1.36066	1.39344	1.36667	1.3	1.408	1.392	1.376	1.368
0.72	1.08955	1.28358	1.14925	1.26866	1.264	1.24	1.272	1.248		0.72	1.25	1.36364	1.80723	1.24096	1.376	1.4	1.248	1.256		0.72	1.32	2.06667	2.15278	1.20833	2.168	2.096	1.32	1.424		0.72	1.37288	1.47458	1.75	1.15625	1.632	1.616	1.08	1.104		0.72	1.36066	1.39344	1.36667	1.3	1.408	1.392	1.376	1.368
0.8	1.08955	1.28358	1.14925	1.26866	1.264	1.24	1.272	1.248		0.8	1.25	1.36364	1.81928	1.24096	1.376	1.4	1.248	1.256		0.8	1.32	2.06667	2.15278	1.20833	2.168	2.096	1.32	1.424		0.8	1.37288	1.47458	1.75	1.15625	1.632	1.616	1.08	1.104		0.8	1.36066	1.39344	1.36667	1.3	1.408	1.392	1.376	1.368
0.88	1.08955	1.28358	1.14925	1.26866	1.264	1.24	1.272	1.248		0.88	1.25	1.36364	1.81928	1.24096	1.376	1.4	1.248	1.256		0.88	1.32	2.06667	2.15278	1.20833	2.168	2.096	1.32	1.424		0.88	1.37288	1.47458	1.75	1.15625	1.632	1.616	1.08	1.104		0.88	1.36066	1.39344	1.36667	1.3	1.408	1.392	1.376	1.368
0.96	1.08955	1.29851	1.14925	1.26866	1.264	1.24	1.272	1.248		0.96	1.25	1.36364	1.81928	1.24096	1.376	1.4	1.248	1.256		0.96	1.32	2.06667	2.15278	1.20833	2.168	2.096	1.32	1.424		0.96	1.37288	1.47458	1.75	1.15625	1.632	1.616	1.08	1.104		0.96	1.36066	1.39344	1.36667	1.3	1.408	1.392	1.376	1.368
1.04	1.08955	1.29851	1.14925	1.26866	1.264	1.24	1.272	1.248		1.04	1.25	1.36364	1.81928	1.24096	1.376	1.4	1.248	1.256		1.04	1.32	2.06667	2.15278	1.20833	2.168	2.096	1.32	1.424		1.04	1.37288	1.47458	1.75	1.15625	1.632	1.616	1.08	1.104		1.04	1.36066	1.39344	1.36667	1.3	1.408	1.392	1.376	1.368
1.12	1.08955	1.29851	1.14925	1.26866	1.264	1.24	1.272	1.248		1.12	1.25	1.36364	1.81928	1.24096	1.376	1.4	1.248	1.256		1.12	1.32	2.06667	2.15278	1.20833	2.168	2.096	1.32	1.424		1.12	1.37288	1.47458	1.75	1.15625	1.632	1.616	1.08	1.104		1.12	1.36066	1.39344	1.36667	1.3	1.408	1.392	1.376	1.368
1.2	1.08955	1.29851	1.14925	1.26866	1.264	1.24	1.272	1.248		1.2	1.25	1.36364	1.81928	1.24096	1.376	1.4	1.248	1.256		1.2	1.32	2.06667	2.15278	1.20833	2.168	2.096	1.32	1.424		1.2	1.37288	1.47458	1.75	1.15625	1.632	1.616	1.08	1.104		1.2	1.36066	1.39344	1.36667	1.3	1.408	1.392	1.376	1.368
1.28	1.08955	1.29851	1.14925	1.26866	1.264	1.24	1.272	1.248		1.28	1.25	1.36364	1.81928	1.24096	1.376	1.4	1.248	1.256		1.28	1.32	2.06667	2.15278	1.20833	2.168	2.096	1.32	1.424		1.28	1.37288	1.47458	1.75	1.15625	1.632	1.616	1.08	1.104		1.28	1.36066	1.39344	1.36667	1.3	1.408	1.392	1.376	1.368
1.36	1.08955	1.29851	1.14925	1.26866	1.264	1.24	1.272	1.248		1.36	1.25	1.36364	1.81928	1.24096	1.376	1.4	1.248	1.256		1.36	1.32	2.06667	2.15278	1.20833	2.168	2.096	1.32	1.424		1.36	1.37288	1.47458	1.75	1.15625	1.632	1.616	1.08	1.104		1.36	1.36066	1.39344	1.36667	1.3	1.408	1.392	1.376	1.368
1.44	1.08955	1.29851	1.14925	1.26866	1.264	1.24	1.272	1.248		1.44	1.25	1.36364	1.81928	1.24096	1.376	1.4	1.248	1.256		1.44	1.32	2.06667	2.15278	1.20833	2.168	2.096	1.32	1.424		1.44	1.37288	1.47458	1.75	1.15625	1.632	1.616	1.08	1.104		1.44	1.36066	1.39344	1.36667	1.3	1.408	1.392	1.376	1.368
1.52	1.08955	1.29851	1.14925	1.26866	1.264	1.24	1.272	1.248		1.52	1.25	1.36364	1.81928	1.24096	1.376	1.4	1.248	1.256		1.52	1.32	2.06667	2.15278	1.20833	2.168	2.096	1.32	1.424		1.52	1.37288	1.47458	1.75	1.15625	1.632	1.616	1.08	1.104		1.52	1.36066	1.39344	1.36667	1.3	1.408	1.392	1.376	1.368
1.6	1.08955	1.29851	1.14925	1.26866	1.264	1.24	1.272	1.248		1.6	1.25	1.36364	1.81928	1.24096	1.376	1.4	1.248	1.256		1.6	1.32	2.06667	2.15278	1.20833	2.168	2.096	1.32	1.424		1.6	1.37288	1.47458	1.75	1.15625	1.632	1.616	1.08	1.104		1.6	1.36066	1.39344	1.36667	1.3	1.408	1.392	1.376	1.368
1.68	1.08955	1.29851	1.14925	1.26866	1.264	1.24	1.272	1.248		1.68	1.25	1.36364	1.81928	1.24096	1.376	1.4	1.248	1.256		1.68	1.32	2.06667	2.15278	1.20833	2.168	2.096	1.32	1.424		1.68	1.37288	1.47458	1.75	1.15625	1.632	1.616	1.08	1.104		1.68	1.36066	1.39344	1.36667	1.3	1.408	1.392	1.376	1.368
1.76	1.08955	1.29851	1.14925	1.26866	1.264	1.24	1.272	1.248		1.76	1.25	1.36364	1.81928	1.24096	1.376	1.4	1.248	1.256		1.76	1.32	2.06667	2.15278	1.20833	2.168	2.096	1.32	1.424		1.76	1.37288	1.47458	1.75	1.15625	1.632	1.616	1.08	1.104		1.76	1.36066	1.39344	1.36667	1.3	1.408	1.392	1.376	1.368
1.84	1.08955	1.29851	1.14925	1.26866	1.264	1.24	1.272	1.248		1.84	1.25	1.36364	1.81928	1.24096	1.376	1.4	1.248	1.256		1.84	1.32	2.06667	2.15278	1.20833	2.168	2.096	1.32	1.424		1.84	1.37288	1.47458	1.75	1.15625	1.632	1.616	1.08	1.104		1.84	1.36066	1.39344	1.36667	1.3	1.408	1.392	1.376	1.368
1.92	1.08955	1.29851	1.14925	1.26866	1.264	1.24	1.272	1.248		1.92	1.25	1.36364	1.81928	1.24096	1.376	1.4	1.248	1.256		1.92	1.32	2.06667	2.15278	1.20833	2.168	2.096	1.32	1.424		1.92	1.37288	1.47458	1.75	1.15625	1.632	1.616	1.08	1.104		1.92	1.36066	1.39344	1.36667	1.3	1.408	1.392	1.376	1.368
2	1.08955	1.29851	1.14925	1.26866	1.264	1.24	1.272	1.248		2	1.25	1.36364	1.81928	1.24096	1.376	1.4	1.248	1.256		2	1.32	2.06667	2.15278	1.20833	2.168	2.096	1.32	1.424		2	1.37288	1.47458	1.75	1.15625	1.632	1.616	1.08	1.104		2	1.36066	1.39344	1.36667	1.3	1.408	1.392	1.376	1.368
2.08	1.08955	1.29851	1.14925	1.26866	1.264	1.24	1.272	1.248		2.08	1.25	1.36364	1.81928	1.24096	1.376	1.4	1.248	1.256		2.08	1.32	2.06667	2.15278	1.20833	2.168	2.096	1.32	1.424		2.08	1.37288	1.47458	1.75	1.15625	1.632	1.616	1.08	1.104		2.08	1.36066	1.39344	1.36667	1.3	1.408	1.392	1.376	1.368
2.16	1.08955	1.29851	1.14925	1.26866	1.264	1.24	1.272	1.248		2.16	1.25	1.36364	1.81928	1.24096	1.376	1.4	1.248	1.256		2.16	1.32	2.06667	2.15278	1.20833	2.168	2.096	1.32	1.424		2.16	1.37288	1.47458	1.75	1.15625	1.632	1.616	1.08	1.104		2.16	1.36066	1.39344	1.36667	1.3	1.408	1.392	1.376	1.368
2.24	1.08955	1.29851	1.14925	1.26866	1.264	1.24	1.272	1.248		2.24	1.25	1.36364	1.81928	1.24096	1.376	1.4	1.248	1.256		2.24	1.32	2.06667	2.15278	1.20833	2.168	2.096	1.32	1.424		2.24	1.37288	1.47458	1.75	1.15625	1.632	1.616	1.08	1.104		2.24	1.36066	1.39344	1.36667	1.3	1.408	1.392	1.376	1.368
2.32	1.08955	1.29851	1.14925	1.26866	1.264	1.24	1.272	1.248		2.32	1.25	1.36364	1.81928	1.24096	1.376	1.4	1.248	1.256		2.32	1.32	2.06667	2.15278	1.20833	2.168	2.096	1.32	1.424		2.32	1.37288	1.47458	1.75	1.15625	1.632	1.616	1.08	1.104		2.32	1.36066	1.39344	1.36667	1.3	1.408	1.392	1.376	1.368
2.4	1.08955	1.29851	1.14925	1.26866	1.264	1.24	1.272	1.248		2.4	1.25	1.36364	1.81928	1.24096	1.376	1.4	1.248	1.256		2.4	1.32	2.06667	2.15278	1.20833	2.168	2.096	1.32	1.424		2.4	1.37288	1.47458	1.75	1.15625	1.632	1.616	1.08	1.104		2.4	1.36066	1.39344	1.36667	1.3	1.408	1.392	1.376	1.368
2.48	1.08955	1.29851	1.14925	1.26866	1.264	1.24	1.272	1.248		2.48	1.25	1.36364	1.81928	1.24096	1.376	1.4	1.248	1.256		2.48	1.32	2.06667	2.15278	1.20833	2.168	2.096	1.32	1.424		2.48	1.37288	1.47458	1.75	1.15625	1.632	1.616	1.08	1.104		2.48	1.36066	1.39344	1.36667	1.3	1.408	1.392	1.376	1.368
2.56	1.08955	1.29851	1.14925	1.26866	1.264	1.24	1.272	1.248		2.56	1.25	1.36364	1.81928	1.24096	1.376	1.4	1.248	1.256		2.56	1.32	2.06667	2.15278	1.20833	2.168	2.096	1.32	1.424		2.56	1.37288	1.47458	1.75	1.15625	1.632	1.616	1.08	1.104		2.56	1.36066	1.39344	1.36667	1.3	1.408	1.392	1.376	1.368
2.64	1.08955	1.29851	1.14925	1.26866	1.264	1.24	1.272	1.248		2.64	1.25	1.36364	1.81928	1.24096	1.376	1.4	1.248	1.256		2.64	1.32	2.06667	2.15278	1.20833	2.168	2.096	1.32	1.424		2.64	1.37288	1.47458	1.75	1.15625	1.632	1.616	1.08	1.104		2.64	1.36066	1.39344	1.36667	1.3	1.408	1.392	1.376	1.368
2.72	1.08955	1.29851	1.14925	1.26866	1.264	1.24	1.272	1.248		2.72	1.25	1.36364	1.81928	1.24096	1.376	1.4	1.248	1.256		2.72	1.32	2.06667	2.15278	1.20833	2.168	2.096	1.32	1.424		2.72	1.37288	1.47458	1.75	1.15625	1.632	1.616	1.08	1.104		2.72	1.36066	1.39344	1.36667	1.3	1.408	1.392	1.376	1.368
2.8	1.08955	1.29851	1.14925	1.26866	1.264	1.24	1.272	1.248		2.8	1.25	1.36364	1.81928	1.24096	1.376	1.4	1.248	1.256		2.8	1.32	2.06667	2.15278	1.20833	2.168	2.096	1.32	1.424		2.8	1.37288	1.47458	1.75	1.15625	1.632	1.616	1.08	1.104		2.8	1.36066	1.39344	1.36667	1.3	1.408	1.392	1.376	1.368
2.88	1.08955	1.29851	1.14925	1.26866	1.264	1.24	1.272	1.248		2.88	1.25	1.36364	1.81928	1.24096	1.376	1.4	1.248	1.256		2.88	1.32	2.06667	2.15278	1.20833	2.168	2.096	1.32	1.424		2.88	1.37288	1.47458	1.75	1.15625	1.632	1.616	1.08	1.104		2.88	1.36066	1.39344	1.36667	1.3	1.408	1.392	1.376	1.368
2.96	1.08955	1.29851	1.14925	1.26866	1.264	1.24	1.272	1.248		2.96	1.25	1.36364	1.81928	1.24096	1.376	1.4	1.248	1.256		2.96	1.32	2.06667	2.15278	1.20833	2.168	2.096	1.32	1.424		2.96	1.37288	1.47458	1.75	1.15625	1.632	1.616	1.08	1.104		2.96	1.36066	1.39344	1.36667	1.3	1.408	1.392	1.376	1.368
3.04	1.08955	1.29851	1.14925	1.26866	1.264	1.24	1.272	1.248		3.04	1.25	1.36364	1.81928	1.24096	1.376	1.4	1.248	1.256		3.04	1.32	2.06667	2.15278	1.20833	2.168	2.096	1.32	1.424		3.04	1.37288	1.47458	1.75	1.15625	1.632	1.616	1.08	1.104		3.04	1.36066	1.39344	1.36667	1.3	1.408	1.392	1.376	1.368
3.12	1.08955	1.29851	1.14925	1.26866	1.264	1.24	1.272	1.248		3.12	1.25	1.36364	1.81928	1.24096	1.376	1.4	1.248	1.256		3.12	1.32	2.06667	2.15278	1.20833	2.168	2.096	1.32	1.424		3.12	1.37288	1.47458	1.75	1.15625	1.632	1.616	1.08	1.104		3.12	1.36066	1.39344	1.36667	1.3	1.408	1.392	1.376	1.368
3.2	1.08955	1.29851	1.14925	1.26866	1.264	1.24	1.272	1.248		3.2	1.25	1.36364	1.81928	1.24096	1.376	1.4	1.248	1.256		3.2	1.32	2.06667	2.15278	1.20833	2.168	2.096	1.32	1.424		3.2	1.37288	1.47458	1.75	1.15625	1.632	1.616	1.08	1.104		3.2	1.36066	1.39344	1.36667	1.3	1.408	1.392	1.376	1.368
3.28	1.08955	1.29851	1.14925	1.26866	1.264	1.24	1.272	1.248		3.28	1.25	1.36364	1.81928	1.24096	1.376	1.4	1.248	1.256		3.28	1.32	2.06667	2.15278	1.20833	2.168	2.096	1.32	1.424		3.28	1.37288	1.47458	1.75	1.15625	1.632	1.616	1.08	1.104		3.28	1.36066	1.39344	1.36667	1.3	1.408	1.392	1.376	1.368
3.36	1.08955	1.29851	1.14925	1.26866	1.264	1.24	1.272	1.248		3.36	1.25	1.36364	1.81928	1.24096	1.376	1.4	1.248	1.256		3.36	1.32	2.06667	2.15278	1.20833	2.168	2.096	1.32	1.424		3.36	1.37288	1.47458	1.75	1.15625	1.632	1.616	1.08	1.104		3.36	1.36066	1.39344	1.36667	1.3	1.408	1.392	1.376	1.368
3.44	1.08955	1.29851	1.14925	1.26866	1.264	1.24	1.272	1.248		3.44	1.25	1.36364	1.81928	1.24096	1.376	1.4	1.248	1.256		3.44	1.32	2.06667	2.15278	1.20833	2.168	2.096	1.32	1.424		3.44	1.37288	1.47458	1.75	1.15625	1.632	1.616	1.08	1.104		3.44	1.36066	1.39344	1.36667	1.3	1.408	1.392	1.376	1.368
3.52	1.08955	1.29851	1.14925	1.26866	1.264	1.24	1.272	1.248		3.52	1.25	1.36364	1.81928	1.24096	1.376	1.4	1.248	1.256		3.52	1.32	2.06667	2.15278	1.20833	2.168	2.096	1.32	1.424		3.52	1.37288	1.47458	1.75	1.15625	1.632	1.616	1.08	1.104		3.52	1.36066	1.39344	1.36667	1.3	1.408	1.392	1.376	1.368
3.6	1.08955	1.29851	1.14925	1.26866	1.264	1.24	1.272	1.248		3.6	1.25	1.36364	1.81928	1.24096	1.376	1.4	1.248	1.256		3.6	1.32	2.06667	2.15278	1.20833	2.168	2.096	1.32	1.424		3.6	1.37288	1.47458	1.75	1.15625	1.632	1.616	1.08	1.104		3.6	1.36066	1.39344	1.36667	1.3	1.408	1.392	1.376	1.368
3.68	1.08955	1.29851	1.14925	1.26866	1.264	1.24	1.272	1.248		3.68	1.25	1.36364	1.81928	1.24096	1.376	1.4	1.248	1.256		3.68	1.32	2.06667	2.15278	1.20833	2.168	2.096	1.32	1.424		3.68	1.37288	1.47458	1.75	1.15625	1.632	1.616	1.08	1.104		3.68	1.36066	1.39344	1.36667	1.3	1.408	1.392	1.376	1.368
3.76	1.08955	1.29851	1.14925	1.26866	1.264	1.24	1.272	1.248		3.76	1.25	1.36364	1.81928	1.24096	1.376	1.4	1.248	1.256		3.76	1.32	2.06667	2.15278	1.20833	2.168	2.096	1.32	1.424		3.76	1.37288	1.47458	1.75	1.15625	1.632	1.616	1.08	1.104		3.76	1.36066	1.39344	1.36667	1.3	1.408	1.392	1.376	1.368
3.84	1.08955	1.29851	1.14925	1.26866	1.264	1.24	1.272	1.248		3.84	1.25	1.36364	1.81928	1.24096	1.376	1.4	1.248	1.256		3.84	1.32	2.06667	2.15278	1.20833	2.168	2.096	1.32	1.424		3.84	1.37288	1.47458	1.75	1.15625	1.632	1.616	1.08	1.104		3.84	1.36066	1.39344	1.36667	1.3	1.408	1.392	1.376	1.368
3.92	1.08955	1.29851	1.14925	1.26866	1.264	1.24	1.272	1.248		3.92	1.25	1.36364	1.81928	1.24096	1.376	1.4	1.248	1.256		3.92	1.32	2.06667	2.15278	1.20833	2.168	2.096	1.32	1.424		3.92	1.37288	1.47458	1.75	1.15625	1.632	1.616	1.08	1.104		3.92	1.36066	1.39344	1.36667	1.3	1.408	1.392	1.376	1.368
4	1.08955	1.29851	1.14925	1.26866	1.264	1.24	1.272	1.248		4	1.25	1.36364	1.81928	1.24096	1.376	1.4	1.248	1.256		4	1.32	2.06667	2.15278	1.20833	2.168	2.096	1.32	1.424		4	1.37288	1.47458	1.75	1.15625	1.632	1.616	1.08	1.104		4	1.36066	1.39344	1.36667	1.3	1.408	1.392	1.376	1.368

## Sheet: Fig. S12
Fig. S12a												Fig. S12b
Spreading direction	S-pining		S-mode I		S-mode II		S-mode III		S-mode IV			Spreading direction	Velocity (mm/s)
	L/R	Error bar	L/R	Error bar	L/R	Error bar	L/R	Error bar	L/R	Error bar			S-pining	S-mode I	S-mode II	S-mode III	S-mode IV
x-	1.09	0.075	1.25	0.091	1.32	0.067	1.37	0.085	1.36	0.082		x-	1.37	1.34	1.24	3.56	3.35
x+	1.3	0.06	1.36	0.068	2.07	0.08	1.48	0.068	1.39	0.066		x+	1.38	1.31	4.03	3.87	3.24
y+	1.15	0.09	1.82	0.072	2.15	0.0977	1.75	0.078	1.37	0.067		y+	1.37	5.99	4.57	4.67	3.53
y-	1.27	0.067	1.24	0.084	1.21	0.0697	1.16	0.094	1.3	0.083		y-	1.39	1.28	1.24	1.32	3.24

[truncated: 12 more sheets: Fig. S14, Fig. S15, Fig. S18, Fig. S20, Fig. S21, Fig. S23, Fig. S24, Fig. S25, Fig. S27, Fig. S30, Fig. S34, Fig. S35]
